# Supplementary material for: Transcriptomic profiling of the high-vigour maize (Zea mays L.) hybrid variety response to cold and drought stresses during seed germination
Source: Sci Rep. 2021 Sep 29;11:19345. doi: 10.1038/s41598-021-98907-8 (PMC8481303; doi:10.1038/s41598-021-98907-8)
Supplement: Supplementary file 2 — Supplementary Tables. [file 41598_2021_98907_MOESM2_ESM.xlsx]

## Sheet: Supplementary Table S1
Supplementary Table S1. Primers used in the qRT-PCR assay.
Gene_id	Primer sequence (5'-3')
entrzID_100281083	Forward: CCTCATCCAGTGTTCTGTCCT
	Reverse: CCCATCACCTTCACCACAAC
entrzID_100282642	Forward: GATCACCAAGAGCGACCAC
	Reverse: TGCATGTACCGCTTCCG
entrzID_100283510	Forward: GAACTATCTTCACCCTGGCC
	Reverse: TCTTGATCTCATTGTCTGTGCG
entrzID_100192631	Forward: CACCAGAGACCATATCAAGGC
	Reverse: GGTGTGGCTTCCGTATGAG
entrzID_103630512	Forward: ACATGGCAAAGGTCAAGGG
	Reverse: GACGTCGAAGGAGAAGCTC
entrzID_103638044	Forward: AGCCTAAATCCCCGCAACG
	Reverse: CCGTGCTCTTCTGGTACTTGC
entrzID_732819	Forward: CCAACAACAGACTACGGAGGAC
	Reverse: CGGTGTATGGAAACAGAGGTGG
entrzID_100280563	Forward: CCAGAGGAACACCCATTATCAG
	Reverse: CCAAAAGCATAACGACAGCC
ZmActin	Forward: CGATTGAGCATGGCATTGTCA
	Reverse: CCCACTAGCGTACAACGAA

## Sheet: Supplementary Table S2
Supplementary Table S2. GO items related to cold and drought resistance of Zhongdi175 seed germination.
ID	Cold_fpkm	Drought_fpkm	Description	Cold	Drought
entrzID_100280597	280.447	194.107	60S ribosomal protein L44	up-	up-
entrzID_100281129	229	152.093	60S ribosomal protein L28	up-	up-
entrzID_100283332	106.1	63.8067	40S ribosomal protein S9	up-	up-
entrzID_100283431	412.95	220.313	40S ribosomal protein SA	up-	up-
entrzID_100284016	144.673	74.2233	60S ribosomal protein L15	up-	up-
entrzID_103504721	411.717	288.54	60S ribosomal protein L36-like	up-	up-
entrzID_103654826	197.96	163.91	40S ribosomal protein S8-like	up-	up-
entrzID_103654829	281.81	206.013	40S ribosomal protein S8-like	up-	up-
XLOC_022137	126.45	111.117	60S ribosomal protein L37-3	up-	up-
XLOC_026935	24.6833	28.0667	nucleolar RNA-binding Nop10p-like protein	up-	up-
entrzID_100192350	118.167	219.957	asparagine synthetase 3	up-	up-
entrzID_100192351	11.28	30.3667	asparagine synthetase 4	up-	up-
entrzID_100272982	10.16	7.13333	anthocyaninless 4	down-	down-
entrzID_103631716	11.9533	11.4733	pheophorbide a oxygenase, chloroplastic	down-	down-
entrzID_100272913	283.993	368.267	fructose-bisphosphate aldolase cytoplasmic isozyme	down-	down-
entrzID_100272618	17.8967		aldose 1-epimerase	up-
entrzID_100274150	70.5533		50S ribosomal protein L17	up-
entrzID_100273712	43.57		cerberus 1, cysteine knot superfamily, homolog	up-
entrzID_542364	63.0333		alcohol dehydrogenase 2	down-
entrzID_100192082	13.25		aspartokinase	down-
XLOC_042249	0.86		AQL04003.1 Isocitrate dehydrogenase [Zea mays]	down-
entrzID_100037830		3.35	1-Cys peroxiredoxin PER1		up-
entrzID_100285497	0.156667	1.26	UDP-glucose 6-dehydrogenase		up-
entrzID_103646366		3.49667	aldose 1-epimerase		up-
entrzID_100281091	65.7133	2.29333	LHY protein		down-
entrzID_541803		46.1833	cellulose synthase 5		down-

## Sheet: Supplementary Table S3
Supplementary Table S3. Important transcription factors involved in Zhongdi175 seedlings response to abiotic stresses during seed germination.
TFs	ID	cold	drought
bHLH	entrzID_103631776	up-	up-
MYB	entrzID_100285825	up-	up-
MYB	entrzID_103634904	up-	up-
WRKY	entrzID_100280700	up-	up-
bHLH	entrzID_103635409	down-	down-
MYB	entrzID_100101513	down-	down-
MYB	entrzID_100194332	down-	down-
MYB	entrzID_103643223	down-	down-
NAC	entrzID_100273749	down-	down-
NAC	entrzID_100383937	down-	down-
NF-YC	entrzID_100281601	down-	down-
WRKY	entrzID_100279570	down-	down-
WRKY	entrzID_100281558	down-	down-
WRKY	entrzID_100285217	down-	down-
ARF	entrzID_103640601	up-
bHLH	entrzID_103629727	up-
bZIP	entrzID_100216617	up-
bZIP	entrzID_100383382	up-
GRAS	entrzID_100279420	up-
GRAS	entrzID_100382261	up-
MYB	entrzID_542488	up-
bZIP	entrzID_100192007	down-
NAC	entrzID_103641134	down-
NAC	entrzID_100283926		up-
NAC	entrzID_100382573		down-
NAC	entrzID_103649967		down-
WRKY	entrzID_100281160		down-
WRKY	entrzID_100285361		down-

## Sheet: Supplementary Table S4
Supplementary Table S4. Expression quantification of all genes (FPKM > 0 from at least one treatment) of Zhongdi175 after screening.
id	Control1_fpkm	Control2_fpkm	Control3_fpkm	Cold1_fpkm	Cold2_fpkm	Cold3_fpkm	Drought1_fpkm	Drought2_fpkm	Drought3_fpkm	Control1_count	Control2_count	Control3_count	Cold1_count	Cold2_count	Cold3_count	Drought1_count	Drought2_count	Drought3_count	Symbol	Description	KEGG_A_class	KEGG_B_class	Pathway	K_ID	GO Component	GO Function	GO Process
entrzID_100037738	17.48	23.55	22.88	34.7	35.59	32.02	31.91	36.44	35.92	406	531	574	958	1123	756	862	861	867	GR2b	GR2b protein	-	-	-	-	-	-	-
entrzID_100037740	2	1.18	1.92	1.23	1.62	1.08	2.81	2.87	3.12	76.86	44.09	79.19	55.35	83.05	41.46	125.18	111.44	124.11	LOC100037740	myb-related protein Zm1-like	-	-	-	-	-	-	-
entrzID_100037746	0	0.03	0	0.62	0.55	0.29	1.6	1.72	1.48	0	1	0	28	28.16	11	71.3	67	59.04	LOC100037746	transcription factor MYB41	-	-	-	-	-	-	-
entrzID_100037748	158.65	207	207.4	408.98	410.64	377.53	344.84	343.74	376.68	6299.48	7973.31	8853.71	19022.4	21746.7	15028.7	15856.6	13811.2	15489.8	elfa2	elongation factor alpha 2	Genetic Information Processing	Translation	ko03013//RNA transport	K03231	-	-	-
entrzID_100037751	562.82	817.11	831.26	1392.49	1459.32	1404.32	987.5	1072.2	1085.64	25321.5	35668.5	40212.9	73373.6	87573.5	63337.2	51470.7	48827.4	50594.8	LOC100037751	tubulin alpha-1 chain	Cellular Processes	Transport and catabolism	ko04145//Phagosome	K07374	GO:0005623//cell;GO:0043229//intracellular organelle;GO:0043226//organelle;GO:0043232//intracellular non-membrane-bounded organelle;GO:0015630//microtubule cytoskeleton;GO:0032991//macromolecular complex;GO:0044424//intracellular part;GO:0005622//intracellular;GO:0043228//non-membrane-bounded organelle;GO:0044464//cell part;GO:0005856//cytoskeleton	GO:0016817//hydrolase activity, acting on acid anhydrides;GO:0097367//carbohydrate derivative binding;GO:0097159//organic cyclic compound binding;GO:0001883//purine nucleoside binding;GO:0016818//hydrolase activity, acting on acid anhydrides, in phosphorus-containing anhydrides;GO:0016462//pyrophosphatase activity;GO:0036094//small molecule binding;GO:0032550//purine ribonucleoside binding;GO:000…	GO:0016043//cellular component organization;GO:0071822//protein complex subunit organization;GO:0022607//cellular component assembly;GO:0043623//cellular protein complex assembly;GO:0006461//protein complex assembly;GO:0071840//cellular component organization or biogenesis;GO:0009987//cellular process;GO:0044085//cellular component biogenesis;GO:0043933//macromolecular complex subunit organizatio…
entrzID_100037755	0.16	0.37	0.11	0.61	0.66	0.75	1.72	1.41	1.04	4	9	3	18	22	19	50	36	27	LOC100037755	R2R3 Myb transcription factor MYB-IF25	-	-	-	-	-	GO:0005488//binding	-
entrzID_100037760	302.23	247.18	237.36	43.01	36.46	46.76	36.12	28.8	32	35184.6	27919.7	29711.5	5864.11	5661.63	5457.32	4871.15	3393.5	3859.29	mrpa1	multidrug resistance protein associated 1	-	-	-	-	GO:0016020//membrane;GO:0031224//intrinsic component of membrane;GO:0044425//membrane part	GO:0036094//small molecule binding;GO:0016462//pyrophosphatase activity;GO:0017111//nucleoside-triphosphatase activity;GO:0097159//organic cyclic compound binding;GO:0022857//transmembrane transporter activity;GO:0015405//P-P-bond-hydrolysis-driven transmembrane transporter activity;GO:1901363//heterocyclic compound binding;GO:0097367//carbohydrate derivative binding;GO:0005215//transporter activ…	GO:0044699//single-organism process;GO:0044763//single-organism cellular process;GO:0051234//establishment of localization;GO:0051179//localization;GO:0009987//cellular process
entrzID_100037763	21.62	22.59	20.91	23.3	19.41	23.39	29.55	31.62	27.09	577	585	600	733	692	632	912	854	750	DER1.1	derlin-1.1	Genetic Information Processing	Folding, sorting and degradation	ko04141//Protein processing in endoplasmic reticulum	K13989	GO:0043226//organelle;GO:0044425//membrane part;GO:0043227//membrane-bounded organelle;GO:0031090//organelle membrane;GO:0044422//organelle part;GO:0016020//membrane;GO:0031224//intrinsic component of membrane	-	-
entrzID_100037764	0.66	0.93	1.28	2.31	1.28	2.5	2.76	4.19	4.47	19	26	40	80	50	76	93.86	125	139.82	AGAMOUS	AGAMOUS-like protein	-	-	-	-	GO:0044424//intracellular part;GO:0015629//actin cytoskeleton;GO:0005856//cytoskeleton;GO:0043231//intracellular membrane-bounded organelle;GO:0005622//intracellular;GO:0043232//intracellular non-membrane-bounded organelle;GO:0043226//organelle;GO:0044464//cell part;GO:0005623//cell;GO:0043228//non-membrane-bounded organelle;GO:0043227//membrane-bounded organelle;GO:0043229//intracellular organel…	GO:0001882//nucleoside binding;GO:0005488//binding;GO:0005515//protein binding;GO:0097159//organic cyclic compound binding;GO:0001071//nucleic acid binding transcription factor activity;GO:0016818//hydrolase activity, acting on acid anhydrides, in phosphorus-containing anhydrides;GO:0032550//purine ribonucleoside binding;GO:0097367//carbohydrate derivative binding;GO:0003824//catalytic activity;G…	GO:1901576//organic substance biosynthetic process;GO:0034645//cellular macromolecule biosynthetic process;GO:0009058//biosynthetic process;GO:0050789//regulation of biological process;GO:0008152//metabolic process;GO:0060255//regulation of macromolecule metabolic process;GO:0009987//cellular process;GO:0009059//macromolecule biosynthetic process;GO:0044260//cellular macromolecule metabolic proce…
entrzID_100037765	36.61	118.2	62.29	52.59	52.96	25.81	33.75	3.65	24.18	1149	3599	2102	1933	2217	812	1227	116	786	geb1	glucan endo-1,3-beta-glucosidase, acidic	-	-	-	-	-	-	GO:0008152//metabolic process;GO:0044238//primary metabolic process
entrzID_100037767	296.42	242.21	256.6	29.16	34.55	26.13	21.69	19.21	18.46	4696	3723	4371	541	730	415	398	308	303	psei6	cystatin 6 precursor	-	-	-	-	-	-	-
entrzID_100037768	6.33	8.19	7.87	14.98	14.69	16.28	12.08	13.68	15.49	207	260	277	574	641	534	458	453	525	myb31	transcription factor MYB31	-	-	-	-	-	GO:0005488//binding	-
entrzID_100037774	1376.6	1230.53	1336.15	194.05	191.81	177.39	209.96	169.79	238.83	42545.4	36898.9	44401.8	7023.83	7907.22	5496	7517.41	5311.44	7645.97	TIDP3317	uncharacterized protein LOC100037774	Metabolism	Carbohydrate metabolism;Global and Overview;Energy metabolism	ko01100//Metabolic pathways;ko01110//Biosynthesis of secondary metabolites;ko01130//Biosynthesis of antibiotics;ko01120//Microbial metabolism in diverse environments;ko01200//Carbon metabolism;ko01230//Biosynthesis of amino acids;ko00010//Glycolysis / Gluconeogenesis;ko00710//Carbon fixation in photosynthetic organisms	K00134	GO:0044464//cell part;GO:0005623//cell;GO:0044424//intracellular part;GO:0005622//intracellular	GO:0000166//nucleotide binding;GO:1901363//heterocyclic compound binding;GO:0036094//small molecule binding;GO:0016491//oxidoreductase activity;GO:0016620//oxidoreductase activity, acting on the aldehyde or oxo group of donors, NAD or NADP as acceptor;GO:0003824//catalytic activity;GO:0016903//oxidoreductase activity, acting on the aldehyde or oxo group of donors;GO:1901265//nucleoside phosphate …	GO:0006090//pyruvate metabolic process;GO:0043436//oxoacid metabolic process;GO:0009987//cellular process;GO:0044763//single-organism cellular process;GO:0044237//cellular metabolic process;GO:0032787//monocarboxylic acid metabolic process;GO:0044699//single-organism process;GO:0044281//small molecule metabolic process;GO:0071704//organic substance metabolic process;GO:0008152//metabolic process;…
entrzID_100037775	24.79	25.13	28.59	18.18	17.71	18.23	25.66	25.34	24.09	4827	4757.35	5998.77	4145.93	4601.31	3559.82	5794	4996.86	4861.37	LOC100037775	acetyl-CoA carboxylase 2	Metabolism	Carbohydrate metabolism;Lipid metabolism;Global and Overview	ko01100//Metabolic pathways;ko01110//Biosynthesis of secondary metabolites;ko00620//Pyruvate metabolism;ko01212//Fatty acid metabolism;ko00061//Fatty acid biosynthesis;ko00640//Propanoate metabolism	K11262	-	-	-
entrzID_100037776	22.31	31.95	28.63	76.79	77.04	69.85	51.72	50.44	50.68	803.72	1116.91	1109	3240.05	3702.31	2522.81	2158.79	1839.28	1891.36	ppt1	plastid phosphate/phosphoenolpyruvate translocator 1	-	-	-	-	GO:0044425//membrane part;GO:0016020//membrane;GO:0031224//intrinsic component of membrane	-	GO:0051234//establishment of localization;GO:0051179//localization
entrzID_100037778	0.62	0.73	1.12	0.34	0.17	0.27	0.08	0	0.21	14	16	27	9	5.05	6	2	0	5	hsp18c	17.8 kDa class II heat shock protein	Genetic Information Processing	Folding, sorting and degradation	ko04141//Protein processing in endoplasmic reticulum	K13993	-	-	-
entrzID_100037782	14.48	13.6	15.73	9.01	8.48	8.84	15.27	14.01	14.89	1487	1354.99	1737	1084	1161.96	910	1817	1457	1584	rmr7	required to maintain repression 7	-	-	-	-	-	-	-
entrzID_100037783	33.42	39.18	32.95	41.16	40.16	42.17	35.91	35.51	33.64	1452	1644	1551	2245	2533	1992	1845	1577	1519	Pti1b	putative Pti1-like kinase	Organismal Systems	Environmental adaptation	ko04626//Plant-pathogen interaction	K13436	-	GO:0097159//organic cyclic compound binding;GO:0016740//transferase activity;GO:0032549//ribonucleoside binding;GO:0004672//protein kinase activity;GO:0097367//carbohydrate derivative binding;GO:0001882//nucleoside binding;GO:0003824//catalytic activity;GO:0001883//purine nucleoside binding;GO:0036094//small molecule binding;GO:1901363//heterocyclic compound binding;GO:0005488//binding;GO:0032550…	GO:0009987//cellular process;GO:0019538//protein metabolic process;GO:0008152//metabolic process;GO:0006796//phosphate-containing compound metabolic process;GO:0044260//cellular macromolecule metabolic process;GO:0036211//protein modification process;GO:0071704//organic substance metabolic process;GO:0043412//macromolecule modification;GO:0006793//phosphorus metabolic process;GO:0044237//cellular…
entrzID_100037784	22.56	22.61	22.94	21.35	23.32	21.29	21.09	24.28	22.41	964	937.49	1054	1068.45	1329	912	1044	1050	992	Pti1d	putative Pti1-like kinase	Organismal Systems	Environmental adaptation	ko04626//Plant-pathogen interaction	K13436	-	GO:0001882//nucleoside binding;GO:0016772//transferase activity, transferring phosphorus-containing groups;GO:0097159//organic cyclic compound binding;GO:1901363//heterocyclic compound binding;GO:0016301//kinase activity;GO:0003824//catalytic activity;GO:0032549//ribonucleoside binding;GO:0036094//small molecule binding;GO:0004672//protein kinase activity;GO:0016773//phosphotransferase activity, …	GO:0006464//cellular protein modification process;GO:0010646//regulation of cell communication;GO:0044267//cellular protein metabolic process;GO:0016310//phosphorylation;GO:0050794//regulation of cellular process;GO:0043412//macromolecule modification;GO:0044238//primary metabolic process;GO:0044237//cellular metabolic process;GO:0043170//macromolecule metabolic process;GO:0065007//biological reg…
entrzID_100037785	0.29	0.6	0.36	1.71	1.61	1.36	1.22	1.21	2.17	6	12	8	41	44	28	29	25	46	gpm255	uncharacterized protein LOC100037785	-	-	-	-	-	-	-
entrzID_100037786	0	0.03	0	0	0	0	0	0	0	0	1	0	0	0	0	0	0	0	wus1	WUS1 protein	-	-	-	-	GO:0043231//intracellular membrane-bounded organelle;GO:0043227//membrane-bounded organelle;GO:0043229//intracellular organelle;GO:0005622//intracellular;GO:0044464//cell part;GO:0005623//cell;GO:0043226//organelle;GO:0044424//intracellular part	GO:0005488//binding	GO:0030154//cell differentiation;GO:0000003//reproduction;GO:0044699//single-organism process;GO:0099402//plant organ development;GO:0009908//flower development;GO:0044707//single-multicellular organism process;GO:0022414//reproductive process;GO:0009987//cellular process;GO:0032501//multicellular organismal process;GO:0048608//reproductive structure development;GO:0048869//cellular developmental…
entrzID_100037791	0.91	1.09	1.29	1.32	1.13	2.71	1.62	1.76	1.63	30	35	46	51	50	90	62	59	56	DLF1	delayed flowering 1	-	-	-	-	-	GO:0003677//DNA binding;GO:0003676//nucleic acid binding;GO:0097159//organic cyclic compound binding;GO:1901363//heterocyclic compound binding;GO:0005488//binding	GO:0065007//biological regulation;GO:0010468//regulation of gene expression;GO:0019222//regulation of metabolic process;GO:0060255//regulation of macromolecule metabolic process;GO:0050789//regulation of biological process
entrzID_100037792	3.16	5.83	2.91	28.73	31.44	40.25	20.08	18.91	17.91	44.96	80.36	44.52	478.17	595.97	573.32	330.58	272.02	263.7	cda1	cytidine deaminase 1	-	-	-	-	-	GO:0043169//cation binding;GO:0043167//ion binding;GO:0046914//transition metal ion binding;GO:0003824//catalytic activity;GO:0005488//binding;GO:0046872//metal ion binding	-
entrzID_100037793	5.77	6.17	6.35	40.14	37.35	38.82	19.07	18.22	19.5	82	85	97	668	708	553	314	262	287	cda2	cytidine deaminase 2	-	-	-	-	-	GO:0003824//catalytic activity;GO:0046872//metal ion binding;GO:0046914//transition metal ion binding;GO:0005488//binding;GO:0043169//cation binding;GO:0043167//ion binding	-
entrzID_100037794	28.54	29.25	26.93	20.74	22.15	24.48	19.64	19.92	18.05	2455	2441	2491	2089	2541	2111	1957	1734	1608	cl562_1(160)	respiratory burst oxidase protein B	Organismal Systems	Environmental adaptation	ko04626//Plant-pathogen interaction	K13447	GO:0031224//intrinsic component of membrane;GO:0016020//membrane;GO:0044425//membrane part	GO:0046872//metal ion binding;GO:0043167//ion binding;GO:0016491//oxidoreductase activity;GO:0016651//oxidoreductase activity, acting on NAD(P)H;GO:0003824//catalytic activity;GO:0005488//binding;GO:0043169//cation binding	GO:0044699//single-organism process;GO:0008152//metabolic process;GO:0044710//single-organism metabolic process
entrzID_100037796	35.36	39.73	41.63	73.79	77.87	79.23	37.23	45.21	39.17	1842	2008	2332	4502	5411	4138	2247	2384	2114	LOC100037796	putative protein kinase	Cellular Processes	Transport and catabolism	ko04140//Regulation of autophagy	K07198	-	-	-
entrzID_100037797	11.69	15.24	14.5	39.29	36.99	39.68	67.99	60.04	64.17	543.81	688.01	725.1	2140.75	2295.52	1850.38	3664.41	2827.19	3092.57	mips2	putative inositol-3-phosphate synthase	Metabolism	Global and Overview;Carbohydrate metabolism	ko01100//Metabolic pathways;ko01130//Biosynthesis of antibiotics;ko00562//Inositol phosphate metabolism	K01858	-	GO:0003824//catalytic activity	GO:0006793//phosphorus metabolic process;GO:0009987//cellular process;GO:0006020//inositol metabolic process;GO:0006796//phosphate-containing compound metabolic process;GO:0044699//single-organism process;GO:0008152//metabolic process;GO:0044723//single-organism carbohydrate metabolic process;GO:0044262//cellular carbohydrate metabolic process;GO:0006629//lipid metabolic process;GO:0006066//alcoh…
entrzID_100037798	40.16	40.71	45.95	57.45	54.66	54.79	52.08	52.28	48.45	2073	2038.8	2550.18	3473.39	3763.54	2835.23	3114.44	2731.48	2590.68	Bk2L4	brittle stalk-2-like protein 4 precursor	-	-	-	-	GO:0044425//membrane part;GO:0031224//intrinsic component of membrane;GO:0016020//membrane;GO:0005622//intracellular;GO:0043229//intracellular organelle;GO:0043226//organelle;GO:0044464//cell part;GO:0005623//cell;GO:0044424//intracellular part;GO:0043227//membrane-bounded organelle;GO:0043231//intracellular membrane-bounded organelle	-	GO:0040007//growth
entrzID_100037799	14.79	5.42	9.17	0.07	0.11	0.04	0.15	0.09	0.17	686	244	457	4	7	2	8	4	8	Bk2L6	brittle stalk-2-like protein 6 precursor	-	-	-	-	GO:0016020//membrane;GO:0044425//membrane part;GO:0031224//intrinsic component of membrane	-	GO:0040007//growth
entrzID_100037800	9.91	11.96	14.68	20.62	24.02	23.59	36.4	38.04	37.48	403	472	642	982	1303	962	1715	1566	1579	Bk2L7	brittle stalk-2-like protein 7 precursor	-	-	-	-	GO:0031224//intrinsic component of membrane;GO:0016020//membrane;GO:0044425//membrane part	-	GO:0040007//growth
entrzID_100037801	0.23	0.63	0.31	0.81	0.58	0.84	0.38	0.69	0.41	13	35	19	54	44	48	25	40	24	Bk2L8	brittle stalk-2-like protein 8 precursor	-	-	-	-	GO:0016020//membrane;GO:0031224//intrinsic component of membrane;GO:0044425//membrane part	-	GO:0040007//growth
entrzID_100037802	55.8	115.47	61.19	141.21	130.26	152.87	437.01	386.14	388.12	4162	8356.42	4907.81	12335.9	12960	11430.9	37763.5	29153.8	29988.7	LOX2	lipoxygenase	Metabolism	Lipid metabolism	ko00591//Linoleic acid metabolism	K15718	-	GO:0043169//cation binding;GO:0016491//oxidoreductase activity;GO:0016701//oxidoreductase activity, acting on single donors with incorporation of molecular oxygen;GO:0003824//catalytic activity;GO:0005488//binding;GO:0043167//ion binding	GO:0019752//carboxylic acid metabolic process;GO:0044763//single-organism cellular process;GO:0016053//organic acid biosynthetic process;GO:0044283//small molecule biosynthetic process;GO:0006629//lipid metabolic process;GO:0072330//monocarboxylic acid biosynthetic process;GO:0044711//single-organism biosynthetic process;GO:0006082//organic acid metabolic process;GO:0044699//single-organism proce…
entrzID_100037803	176.87	234.86	169.96	22.17	19.09	20.45	36.35	29.15	35.41	13512.4	17409	13962	1984	1945	1566	3217	2254.12	2802	LOX4	lipoxygenase	Metabolism	Lipid metabolism	ko00591//Linoleic acid metabolism	K15718	-	GO:0043169//cation binding;GO:0003824//catalytic activity;GO:0005488//binding;GO:0016701//oxidoreductase activity, acting on single donors with incorporation of molecular oxygen;GO:0043167//ion binding;GO:0016491//oxidoreductase activity	GO:0008152//metabolic process;GO:0072330//monocarboxylic acid biosynthetic process;GO:0006629//lipid metabolic process;GO:0009987//cellular process;GO:0006633//fatty acid biosynthetic process;GO:0016053//organic acid biosynthetic process;GO:0071704//organic substance metabolic process;GO:0046394//carboxylic acid biosynthetic process;GO:0032787//monocarboxylic acid metabolic process;GO:0006631//fa…
entrzID_100037804	252.28	206.58	179.77	98.15	90.61	100.55	86.28	95.49	81.8	19546.6	15529	14976	8906	9364	7810	7744	7489	6565	LOX5	lipoxygenase	Metabolism	Lipid metabolism	ko00591//Linoleic acid metabolism	K15718	-	GO:0043167//ion binding;GO:0003824//catalytic activity;GO:0016491//oxidoreductase activity;GO:0005488//binding;GO:0016701//oxidoreductase activity, acting on single donors with incorporation of molecular oxygen;GO:0043169//cation binding	GO:0044238//primary metabolic process;GO:0008152//metabolic process;GO:0032787//monocarboxylic acid metabolic process;GO:0008610//lipid biosynthetic process;GO:0006082//organic acid metabolic process;GO:0016053//organic acid biosynthetic process;GO:0009987//cellular process;GO:0044237//cellular metabolic process;GO:0044249//cellular biosynthetic process;GO:0009058//biosynthetic process;GO:0044283…
entrzID_100037805	102.32	126.14	119.25	105.98	91.1	89.59	248.86	357.68	299.27	7316	8751	9168	8875	8688	6422	20615	25887	22166	lox6	lipoxygenase 6	Metabolism	Lipid metabolism	ko00591//Linoleic acid metabolism	K15718	-	GO:0043167//ion binding;GO:0005488//binding;GO:0016491//oxidoreductase activity;GO:0016701//oxidoreductase activity, acting on single donors with incorporation of molecular oxygen;GO:0003824//catalytic activity;GO:0043169//cation binding	GO:0044255//cellular lipid metabolic process;GO:0006082//organic acid metabolic process;GO:0072330//monocarboxylic acid biosynthetic process;GO:0009058//biosynthetic process;GO:0006633//fatty acid biosynthetic process;GO:0044763//single-organism cellular process;GO:0044237//cellular metabolic process;GO:0006631//fatty acid metabolic process;GO:0016053//organic acid biosynthetic process;GO:0044283…
entrzID_100037806	18.11	17.94	16.83	13.46	17.04	15.95	18.77	17.26	18.16	1403	1346	1402.91	1224	1765	1242	1682	1352	1453	lox9	lipoxygenase 9	Metabolism	Lipid metabolism;Global and Overview	ko01100//Metabolic pathways;ko01110//Biosynthesis of secondary metabolites;ko00592//alpha-Linolenic acid metabolism;ko00591//Linoleic acid metabolism	K00454	-	GO:0005488//binding;GO:0043169//cation binding;GO:0003824//catalytic activity;GO:0016701//oxidoreductase activity, acting on single donors with incorporation of molecular oxygen;GO:0016491//oxidoreductase activity;GO:0043167//ion binding	GO:0044281//small molecule metabolic process;GO:0032787//monocarboxylic acid metabolic process;GO:0044699//single-organism process;GO:0044711//single-organism biosynthetic process;GO:0006082//organic acid metabolic process;GO:0044763//single-organism cellular process;GO:0044710//single-organism metabolic process;GO:0071704//organic substance metabolic process;GO:0006633//fatty acid biosynthetic p…
entrzID_100037807	0.56	0.94	0.4	0.22	0.12	0.19	0.25	0.45	0.28	47	75	32	22	13	15	24	38	24	lox7	lipoxygenase 7	Metabolism	Global and Overview;Lipid metabolism	ko01100//Metabolic pathways;ko01110//Biosynthesis of secondary metabolites;ko00592//alpha-Linolenic acid metabolism;ko00591//Linoleic acid metabolism	K00454	-	GO:0003824//catalytic activity;GO:0043169//cation binding;GO:0005488//binding;GO:0016491//oxidoreductase activity;GO:0016701//oxidoreductase activity, acting on single donors with incorporation of molecular oxygen;GO:0043167//ion binding	GO:1901576//organic substance biosynthetic process;GO:0044249//cellular biosynthetic process;GO:0009058//biosynthetic process;GO:0009987//cellular process;GO:0006631//fatty acid metabolic process;GO:0006082//organic acid metabolic process;GO:0044711//single-organism biosynthetic process;GO:0016053//organic acid biosynthetic process;GO:0043436//oxoacid metabolic process;GO:0044255//cellular lipid …
entrzID_100037808	25.7	25.9	23.61	12.75	11.43	10.76	17.1	13.42	10.5	2090	2041	2067	1213	1239	877	1612	1104	884	ts1	tassel seed 1	Metabolism	Lipid metabolism;Global and Overview	ko01100//Metabolic pathways;ko01110//Biosynthesis of secondary metabolites;ko00592//alpha-Linolenic acid metabolism;ko00591//Linoleic acid metabolism	K00454	-	GO:0043169//cation binding;GO:0043167//ion binding;GO:0016701//oxidoreductase activity, acting on single donors with incorporation of molecular oxygen;GO:0003824//catalytic activity;GO:0016491//oxidoreductase activity;GO:0005488//binding	GO:0019752//carboxylic acid metabolic process;GO:0008610//lipid biosynthetic process;GO:0072330//monocarboxylic acid biosynthetic process;GO:0016053//organic acid biosynthetic process;GO:0044711//single-organism biosynthetic process;GO:0044255//cellular lipid metabolic process;GO:0044237//cellular metabolic process;GO:0044249//cellular biosynthetic process;GO:0006633//fatty acid biosynthetic proc…
entrzID_100037809	134.12	174.01	131.02	497.19	525.89	429.39	245.54	362.76	287.42	10381.6	13068.3	10904	45072	54294	33318	22018	28421	23045	lox10	lipoxygenase10	Metabolism	Lipid metabolism;Global and Overview	ko01100//Metabolic pathways;ko01110//Biosynthesis of secondary metabolites;ko00592//alpha-Linolenic acid metabolism;ko00591//Linoleic acid metabolism	K00454	-	GO:0016701//oxidoreductase activity, acting on single donors with incorporation of molecular oxygen;GO:0043169//cation binding;GO:0016491//oxidoreductase activity;GO:0005488//binding;GO:0043167//ion binding;GO:0003824//catalytic activity	GO:0072330//monocarboxylic acid biosynthetic process;GO:0006631//fatty acid metabolic process;GO:0016053//organic acid biosynthetic process;GO:0043436//oxoacid metabolic process;GO:0044249//cellular biosynthetic process;GO:0006629//lipid metabolic process;GO:0044699//single-organism process;GO:0009987//cellular process;GO:0006633//fatty acid biosynthetic process;GO:0046394//carboxylic acid biosyn…
entrzID_100037810	103.66	102.62	98.79	96.94	90.3	116.57	247.28	256.4	236.55	8018.44	7701.74	8217	8782	9317.02	9039	22160	20075	18954	lox11	lipoxygenase11	Metabolism	Global and Overview;Lipid metabolism	ko01100//Metabolic pathways;ko01110//Biosynthesis of secondary metabolites;ko00592//alpha-Linolenic acid metabolism;ko00591//Linoleic acid metabolism	K00454	-	GO:0016491//oxidoreductase activity;GO:0005488//binding;GO:0003824//catalytic activity;GO:0043167//ion binding;GO:0016701//oxidoreductase activity, acting on single donors with incorporation of molecular oxygen;GO:0043169//cation binding	GO:0019752//carboxylic acid metabolic process;GO:0044237//cellular metabolic process;GO:0044711//single-organism biosynthetic process;GO:0009058//biosynthetic process;GO:0044283//small molecule biosynthetic process;GO:0009987//cellular process;GO:0006631//fatty acid metabolic process;GO:0043436//oxoacid metabolic process;GO:0044710//single-organism metabolic process;GO:0008152//metabolic process;…
entrzID_100037812	96.55	82.32	95.86	129.22	121.25	125.15	89.94	72.4	84.61	4095	3389	4364	6436	6880	5342	4396	3077	3674	pco147797a	aldo-keto reductase family 1, member B1	-	-	-	-	-	-	GO:0044710//single-organism metabolic process;GO:0008152//metabolic process;GO:0044699//single-organism process
entrzID_100037813	38.75	35.74	29.08	13.21	5.49	7.22	13.92	8.71	10.19	466	417	376	186	88	87	194	106	127	IDP370	uncharacterized LOC100037813 precursor	-	-	-	-	-	-	GO:0010605//negative regulation of macromolecule metabolic process;GO:0050794//regulation of cellular process;GO:0010466//negative regulation of peptidase activity;GO:0030162//regulation of proteolysis;GO:0048519//negative regulation of biological process;GO:0048523//negative regulation of cellular process;GO:0051248//negative regulation of protein metabolic process;GO:0032269//negative regulatio…
entrzID_100037814	405.38	383.2	308.58	168.15	127.17	127.13	51.68	32.78	47.72	6605.33	6058.14	5406.31	3208.78	2763.95	2076.58	975.47	540.61	805.46	umc1246	putative Bowman-Birk serine protease inhibitor precursor	-	-	-	-	-	GO:0003824//catalytic activity;GO:0016787//hydrolase activity	GO:0043086//negative regulation of catalytic activity;GO:0030162//regulation of proteolysis;GO:0051248//negative regulation of protein metabolic process;GO:0065007//biological regulation;GO:0065009//regulation of molecular function;GO:0031324//negative regulation of cellular metabolic process;GO:0045861//negative regulation of proteolysis;GO:0080090//regulation of primary metabolic process;GO:005…
entrzID_100037815	17.41	21.2	19.13	49.6	52.24	46.9	41.9	44.64	45.07	452	534	534	1508	1809	1220.44	1260	1173	1212	magi50422	uncharacterized protein LOC100037815	Genetic Information Processing	Folding, sorting and degradation	ko03050//Proteasome	K02731	GO:0032991//macromolecular complex;GO:0043229//intracellular organelle;GO:0043226//organelle;GO:0044464//cell part;GO:0043231//intracellular membrane-bounded organelle;GO:0005623//cell;GO:0043234//protein complex;GO:0044424//intracellular part;GO:0043227//membrane-bounded organelle;GO:0005622//intracellular	GO:0016787//hydrolase activity;GO:0070011//peptidase activity, acting on L-amino acid peptides;GO:0003824//catalytic activity;GO:0004175//endopeptidase activity;GO:0008233//peptidase activity	GO:0044237//cellular metabolic process;GO:0071704//organic substance metabolic process;GO:0009987//cellular process;GO:0044257//cellular protein catabolic process;GO:0044267//cellular protein metabolic process;GO:0030163//protein catabolic process;GO:0009056//catabolic process;GO:0044260//cellular macromolecule metabolic process;GO:0044238//primary metabolic process;GO:0019538//protein metabolic …
entrzID_100037816	1.95	2.46	1.6	1.94	2.27	1.63	0.73	1.64	1.27	67	82	59	78	104	56	29	57	45	ial1	protein IAL1	-	-	-	-	GO:0043227//membrane-bounded organelle;GO:0044424//intracellular part;GO:0043231//intracellular membrane-bounded organelle;GO:0005623//cell;GO:0044464//cell part;GO:0043229//intracellular organelle;GO:0043226//organelle;GO:0005622//intracellular	-	GO:0044699//single-organism process;GO:0032501//multicellular organismal process;GO:0044707//single-multicellular organism process
entrzID_100037818	23.57	21.9	24.05	26.21	28.07	27.77	23.41	20.8	21.14	1309	1180	1436	1705	2079	1546	1506	1169.37	1216	smu2	suppressors of mec-8 and unc-52	-	-	-	-	-	-	-
entrzID_100037819	15.08	19.61	22.69	57.53	60.52	60.61	49.78	50.73	48.62	837.18	1055.96	1354.09	3740.16	4480.93	3372.69	3201.12	2850.33	2795.64	rgd1	protein SUPPRESSOR OF GENE SILENCING 3 homolog	-	-	-	-	GO:0044424//intracellular part;GO:0044464//cell part;GO:0005623//cell;GO:0005622//intracellular	-	GO:0010629//negative regulation of gene expression;GO:0016458//gene silencing;GO:0009892//negative regulation of metabolic process;GO:0050789//regulation of biological process;GO:0065007//biological regulation;GO:0009987//cellular process;GO:0048519//negative regulation of biological process;GO:0060255//regulation of macromolecule metabolic process;GO:0044699//single-organism process;GO:0010468//…
entrzID_100037820	309.29	201.6	271.44	63.21	80.37	71.5	132.98	84.16	85.92	9823	6122	9656	2281.11	3464.24	2247.46	5109.67	2829	2790.35	pco075778	uncharacterized protein LOC100037820	-	-	-	-	-	-	-
entrzID_100037822	0	0.04	0.04	0	0	0	0.25	0.22	0.32	0	2	2	0	0	0	14	11	16	MAIT	aluminum-induced transporter	-	-	-	-	-	-	-
entrzID_100037824	289.82	296.09	264.94	405.78	383.41	467.26	449.49	431.6	440.17	11736.8	11633.9	11536.5	19245.7	20710.1	18969.1	21088.2	17691.8	18464.7	LOC100037824	cysteine protease component of protease-inhibitor complex precursor	-	-	-	-	-	GO:0008233//peptidase activity;GO:0016787//hydrolase activity;GO:0003824//catalytic activity;GO:0070011//peptidase activity, acting on L-amino acid peptides	-
entrzID_100037826	12.29	12.24	13.07	32.31	34.19	33.66	17.11	21.86	19.6	915	898.41	1048	2768.44	3330	2460	1469	1617.24	1496.45	rld2	rolled leaf 2	-	-	-	-	GO:0005622//intracellular;GO:0043226//organelle;GO:0044464//cell part;GO:0043229//intracellular organelle;GO:0044424//intracellular part;GO:0043227//membrane-bounded organelle;GO:0005623//cell;GO:0043231//intracellular membrane-bounded organelle	GO:0005488//binding;GO:0003676//nucleic acid binding;GO:1901363//heterocyclic compound binding;GO:0097159//organic cyclic compound binding	GO:0009987//cellular process;GO:0019222//regulation of metabolic process;GO:0044249//cellular biosynthetic process;GO:0010468//regulation of gene expression;GO:0034645//cellular macromolecule biosynthetic process;GO:0065007//biological regulation;GO:0043170//macromolecule metabolic process;GO:0009059//macromolecule biosynthetic process;GO:0044260//cellular macromolecule metabolic process;GO:00602…
entrzID_100037827	1.67	2.59	0.96	5.29	5.2	3.38	1.74	1.75	1.71	34.03	51.01	21	126	141.03	69	41	36	36	LOC100037827	chloroplast post-illumination chlorophyll fluorescence increase protein	-	-	-	-	-	-	-
entrzID_100037828	0	0	0	0.06	0.01	0	0.01	0	0	0	0	0	4	1	0	1	0	0	Bk2L5	brittle stalk-2-like protein 5 precursor	-	-	-	-	GO:0044425//membrane part;GO:0031224//intrinsic component of membrane;GO:0016020//membrane	-	GO:0040007//growth
entrzID_100037829	6.06	9.65	9.78	8.33	8.61	8.76	9.51	10.03	10.95	417	645	724	672	791	605	759	699	781	LOX12	lipoxygenase	Metabolism	Global and Overview;Lipid metabolism	ko01100//Metabolic pathways;ko01110//Biosynthesis of secondary metabolites;ko00592//alpha-Linolenic acid metabolism;ko00591//Linoleic acid metabolism	K00454	-	GO:0005488//binding;GO:0043169//cation binding;GO:0003824//catalytic activity;GO:0016491//oxidoreductase activity;GO:0043167//ion binding	GO:0016053//organic acid biosynthetic process;GO:0044763//single-organism cellular process;GO:0006082//organic acid metabolic process;GO:0044281//small molecule metabolic process;GO:0006631//fatty acid metabolic process;GO:0071704//organic substance metabolic process;GO:0009987//cellular process;GO:0032787//monocarboxylic acid metabolic process;GO:0008152//metabolic process;GO:0046394//carboxylic…
entrzID_100037830	0	0	0	0.23	0.03	0.24	8.4	0.44	1.21	0	0	0	8	1	7	286	13	37	PER1	1-Cys peroxiredoxin PER1	Metabolism	Biosynthesis of other secondary metabolites;Global and Overview	ko01100//Metabolic pathways;ko01110//Biosynthesis of secondary metabolites;ko00940//Phenylpropanoid biosynthesis	K11188	GO:0044464//cell part;GO:0043227//membrane-bounded organelle;GO:0005622//intracellular;GO:0043226//organelle;GO:0005623//cell;GO:0044424//intracellular part;GO:0043229//intracellular organelle;GO:0043231//intracellular membrane-bounded organelle	GO:0016684//oxidoreductase activity, acting on peroxide as acceptor;GO:0016209//antioxidant activity;GO:0046906//tetrapyrrole binding;GO:0003824//catalytic activity;GO:0016491//oxidoreductase activity;GO:0097159//organic cyclic compound binding;GO:1901363//heterocyclic compound binding;GO:0043169//cation binding;GO:0005488//binding;GO:0043167//ion binding;GO:0004601//peroxidase activity	GO:0044707//single-multicellular organism process;GO:0022414//reproductive process;GO:0042221//response to chemical;GO:0061458//reproductive system development;GO:0010154//fruit development;GO:0001101//response to acid chemical;GO:0021700//developmental maturation;GO:0009414//response to water deprivation;GO:0048316//seed development;GO:0007275//multicellular organism development;GO:0003006//deve…
entrzID_100038320	2.09	2.25	3.06	2.45	3.19	2.43	1.53	2.37	1.54	110	115	173	151	224	128	93	126	84	kan1	KANADI1	-	-	-	-	-	GO:0005488//binding	-
entrzID_100101505	0	0	0	0	0.06	0	0	0	0	0	0	0	0	1	0	0	0	0	es2	female gametophyte-specific protein ES2 precursor	-	-	-	-	-	-	-
entrzID_100101510	4.51	5.67	6.34	2.71	3.19	3.07	9.68	10.95	11.26	188	231	288	132	179	129	476	469	493	cl51309_1	uncharacterized protein LOC100101510	-	-	-	-	-	GO:0005488//binding	-
entrzID_100101512	0	0.53	0.41	0.19	0.14	0.48	1.4	0.65	0.39	0	14	12	6	5	13	44	18	11	myb39	transcription factor MYB39	-	-	-	-	-	GO:0005488//binding	-
entrzID_100101513	14.5	14.63	10.99	0.89	0.85	2.53	1.57	1.16	1.95	359.59	352	293	26	28	63	45	29	50	myb42	transcription factor MYB42	-	-	-	-	GO:0005622//intracellular;GO:0044464//cell part;GO:0043227//membrane-bounded organelle;GO:0044424//intracellular part;GO:0043231//intracellular membrane-bounded organelle;GO:0005623//cell;GO:0043226//organelle;GO:0043229//intracellular organelle	GO:0005488//binding;GO:1901363//heterocyclic compound binding;GO:0097159//organic cyclic compound binding;GO:0003676//nucleic acid binding	GO:0050789//regulation of biological process;GO:0008152//metabolic process;GO:1901576//organic substance biosynthetic process;GO:0009987//cellular process;GO:0034645//cellular macromolecule biosynthetic process;GO:0065007//biological regulation;GO:0071704//organic substance metabolic process;GO:0009059//macromolecule biosynthetic process;GO:0044237//cellular metabolic process;GO:0019222//regulati…
entrzID_100101525	232.23	273.18	167.17	265.26	198.77	190.63	301.37	343.6	360.26	2717	3101	2103	3634.72	3101.84	2235.81	4084.82	4069	4366	psei2	cystatin 2 precursor	-	-	-	-	-	-	-
entrzID_100101526	3.17	2.61	3.02	1.16	1.32	1.18	1.76	1.82	1.57	253	190	240	98	123	85	153	142	115	LOC100101526	starch synthase IIb-2 precursor	Metabolism	Global and Overview;Carbohydrate metabolism	ko01100//Metabolic pathways;ko01110//Biosynthesis of secondary metabolites;ko00500//Starch and sucrose metabolism	K00703	GO:0009536//plastid;GO:0005622//intracellular;GO:0043226//organelle;GO:0043231//intracellular membrane-bounded organelle;GO:0044464//cell part;GO:0043229//intracellular organelle;GO:0005737//cytoplasm;GO:0043227//membrane-bounded organelle;GO:0044444//cytoplasmic part;GO:0044424//intracellular part;GO:0005623//cell	GO:0003824//catalytic activity;GO:0016740//transferase activity	GO:0006073//cellular glucan metabolic process;GO:0044237//cellular metabolic process;GO:0044042//glucan metabolic process;GO:0044238//primary metabolic process;GO:0043170//macromolecule metabolic process;GO:0005982//starch metabolic process;GO:0008152//metabolic process;GO:0044262//cellular carbohydrate metabolic process;GO:0044264//cellular polysaccharide metabolic process;GO:0005976//polysaccha…
entrzID_100101527	21.45	19.73	21.22	33.43	29.01	33.85	19.97	18.34	17.82	2187.76	1952	2327	3987	3940.25	3454	2358	1893	1882	LOC100101527	starch synthase IIIb-1 precursor	-	-	-	-	-	-	-
entrzID_100101528	22.44	18	19.67	17.24	16.91	18.91	10.21	9.97	8.76	2218.24	1727	2091	1996	2229.75	1874	1170	998	897	LOC100101528	starch synthase IIIb-2 precursor	-	-	-	-	-	-	-
entrzID_100101530	0.41	0.63	1.21	4.02	4.22	4.3	3.98	4.49	4.24	37	55	117	422	505	387	414	408	394	LOC100101530	chromatin assembly factor 1 subunit FSM	-	-	-	-	-	-	-
entrzID_100101531	8.16	10.62	9.51	14.14	12.49	13.57	5.28	6.82	5.31	331	418	415	672	676	552	248	280	223	LOC100101531	plastid ADP-glucose pyrophosphorylase large subunit	Metabolism	Carbohydrate metabolism;Global and Overview	ko01100//Metabolic pathways;ko01110//Biosynthesis of secondary metabolites;ko00500//Starch and sucrose metabolism;ko00520//Amino sugar and nucleotide sugar metabolism	K00975	GO:0044444//cytoplasmic part;GO:0031967//organelle envelope;GO:0005737//cytoplasm;GO:0009536//plastid;GO:0044424//intracellular part;GO:0005623//cell;GO:0043227//membrane-bounded organelle;GO:0005622//intracellular;GO:0044435//plastid part;GO:0043229//intracellular organelle;GO:0031975//envelope;GO:0044422//organelle part;GO:0044464//cell part;GO:0044446//intracellular organelle part;GO:0009532//…	GO:0001882//nucleoside binding;GO:0016740//transferase activity;GO:0036094//small molecule binding;GO:0070566//adenylyltransferase activity;GO:0001883//purine nucleoside binding;GO:0097367//carbohydrate derivative binding;GO:1901363//heterocyclic compound binding;GO:0016779//nucleotidyltransferase activity;GO:0097159//organic cyclic compound binding;GO:0032550//purine ribonucleoside binding;GO:00…	GO:0006793//phosphorus metabolic process;GO:0044042//glucan metabolic process;GO:0006796//phosphate-containing compound metabolic process;GO:0006733//oxidoreduction coenzyme metabolic process;GO:0072524//pyridine-containing compound metabolic process;GO:0044763//single-organism cellular process;GO:0005982//starch metabolic process;GO:0009314//response to radiation;GO:0046496//nicotinamide nucleot…
entrzID_100101532	16.99	18.59	17.01	31.98	32.09	33.74	21.35	21.64	19.5	1415	1502	1523	3119	3564	2817	2060	1824	1682	rbohC	respiratory burst oxidase-like protein C	Organismal Systems	Environmental adaptation	ko04626//Plant-pathogen interaction	K13447	GO:0031224//intrinsic component of membrane;GO:0044425//membrane part;GO:0016020//membrane	GO:0046872//metal ion binding;GO:0003824//catalytic activity;GO:0016491//oxidoreductase activity;GO:0043169//cation binding;GO:0016651//oxidoreductase activity, acting on NAD(P)H;GO:0005488//binding;GO:0043167//ion binding	GO:0008152//metabolic process;GO:0044699//single-organism process;GO:0044710//single-organism metabolic process
entrzID_100101533	44.72	72.23	58.04	66.15	85.64	67.19	26.14	22.65	21.8	1428	2238	1993	2474	3648	2151	967	732	721	pco073925	peroxidase 42 precursor	Metabolism	Biosynthesis of other secondary metabolites;Global and Overview	ko01100//Metabolic pathways;ko01110//Biosynthesis of secondary metabolites;ko00940//Phenylpropanoid biosynthesis	K00430	-	GO:0043169//cation binding;GO:0043167//ion binding;GO:0046906//tetrapyrrole binding;GO:1901363//heterocyclic compound binding;GO:0097159//organic cyclic compound binding;GO:0003824//catalytic activity;GO:0005488//binding	GO:0008152//metabolic process;GO:0009987//cellular process;GO:0006950//response to stress;GO:0050896//response to stimulus;GO:0044710//single-organism metabolic process;GO:0044699//single-organism process;GO:0042743//hydrogen peroxide metabolic process;GO:0044237//cellular metabolic process;GO:0072593//reactive oxygen species metabolic process
entrzID_100101535	21.84	19.34	26.57	9.36	8.09	8.73	7.94	7.35	7.64	899	759	1168	456	452	364	372	306	312	GRF1	putative growth-regulating factor 1	-	-	-	-	GO:0043226//organelle;GO:0044424//intracellular part;GO:0043231//intracellular membrane-bounded organelle;GO:0043227//membrane-bounded organelle;GO:0005622//intracellular;GO:0044464//cell part;GO:0043229//intracellular organelle;GO:0005623//cell	GO:0005488//binding;GO:0016817//hydrolase activity, acting on acid anhydrides;GO:0003824//catalytic activity;GO:0005515//protein binding;GO:0016787//hydrolase activity	GO:0050789//regulation of biological process;GO:0065007//biological regulation;GO:0060255//regulation of macromolecule metabolic process;GO:0010468//regulation of gene expression;GO:0019222//regulation of metabolic process
entrzID_100101536	8.13	6.45	9.43	24.49	30.92	25.14	10.49	11.15	11.86	345	264.87	427.93	1217.54	1752.94	1069.56	515	476.75	520.96	GRF3	putative growth-regulating factor 3	-	-	-	-	GO:0044424//intracellular part;GO:0043229//intracellular organelle;GO:0005622//intracellular;GO:0043231//intracellular membrane-bounded organelle;GO:0043226//organelle;GO:0043227//membrane-bounded organelle;GO:0044464//cell part;GO:0005623//cell	GO:0016787//hydrolase activity;GO:0003824//catalytic activity;GO:0016817//hydrolase activity, acting on acid anhydrides	GO:0065007//biological regulation;GO:0060255//regulation of macromolecule metabolic process;GO:0019222//regulation of metabolic process;GO:0010468//regulation of gene expression;GO:0050789//regulation of biological process
entrzID_100101537	18.99	15.97	14.23	10.69	9.53	10.67	8.9	8.04	9.99	490	400	395	323	328	276	266	210	267	AY109917	putative growth-regulating factor 4	-	-	-	-	-	-	-
entrzID_100101538	4.47	9.03	9.85	23.62	25.88	21.73	13.89	13.26	11.08	148.28	291.03	354.86	912.62	1135.26	717.84	526.68	448	380.09	GRF5	putative growth-regulating factor 5	-	-	-	-	GO:0043227//membrane-bounded organelle;GO:0005623//cell;GO:0005622//intracellular;GO:0043231//intracellular membrane-bounded organelle;GO:0044464//cell part;GO:0043226//organelle;GO:0043229//intracellular organelle;GO:0044424//intracellular part	GO:0003824//catalytic activity;GO:0016817//hydrolase activity, acting on acid anhydrides;GO:0016787//hydrolase activity	GO:0019222//regulation of metabolic process;GO:0010468//regulation of gene expression;GO:0065007//biological regulation;GO:0050789//regulation of biological process;GO:0060255//regulation of macromolecule metabolic process
entrzID_100101539	14.69	10.31	13.22	17.21	18.57	17.25	6.78	7.99	6.22	606.72	412.97	587.14	832.38	1022.74	714.16	324.32	334	265.91	GRF6	putative growth-regulating factor 6	-	-	-	-	GO:0044424//intracellular part;GO:0043231//intracellular membrane-bounded organelle;GO:0044464//cell part;GO:0043227//membrane-bounded organelle;GO:0005622//intracellular;GO:0005623//cell;GO:0043226//organelle;GO:0043229//intracellular organelle	GO:0016817//hydrolase activity, acting on acid anhydrides;GO:0016787//hydrolase activity;GO:0003824//catalytic activity	GO:0065007//biological regulation;GO:0010468//regulation of gene expression;GO:0060255//regulation of macromolecule metabolic process;GO:0019222//regulation of metabolic process;GO:0050789//regulation of biological process
entrzID_100101540	2.4	4.11	5.52	4.1	4.67	4.13	5.05	5.99	4.91	91	151	225	182	236	157	222	230	193	cl53605_1	putative growth-regulating factor 8	-	-	-	-	-	-	-
entrzID_100101542	44.08	32.69	33.48	13.55	13.57	13.77	17.79	18.62	20.46	1218	866	998	429	492	375	566	505	580	GRF10c	putative growth-regulating factor 10	-	-	-	-	-	-	-
entrzID_100101543	13.91	6.88	12.1	1.14	1.41	1.53	3.71	4.19	3.19	479	230	448	46	65	53	148	146	114	TIDP3466	putative growth-regulating factor 11	-	-	-	-	-	-	GO:0008152//metabolic process
entrzID_100101544	19.59	19.95	25.42	15.97	18.78	14.93	15.02	14.33	17.2	420	415	586	401	537	321	373	311	382	AY104234	putative GRF-interacting factor 1	-	-	-	-	-	-	-
entrzID_100101545	37.14	39.17	41.25	24.14	25.55	23.51	58.35	60.92	54.94	813	832	971	619	746	516	1480	1350	1246	GIF2	putative GRF-interacting factor 2	-	-	-	-	-	-	-
entrzID_100101546	11.2	13.61	11	17.06	14.36	14.42	21.25	21.45	25.97	162	191	171	289	277	209	356	314	389	TIDP3215	putative GRF-interacting factor 3	-	-	-	-	-	-	-
entrzID_100101547	17.74	21.27	22.09	51.58	52.17	45.34	24.11	23.68	20.83	729	848	976	2483	2860	1868	1148	985	887	LOC100101547	omega-6 fatty acid desaturase, chloroplastic	Metabolism	Lipid metabolism;Global and Overview	ko01212//Fatty acid metabolism;ko01040//Biosynthesis of unsaturated fatty acids	K10255	GO:0005737//cytoplasm;GO:0044444//cytoplasmic part;GO:0005623//cell;GO:0031224//intrinsic component of membrane;GO:0044464//cell part;GO:0016020//membrane;GO:0044435//plastid part;GO:0043226//organelle;GO:0009526//plastid envelope;GO:0044424//intracellular part;GO:0031967//organelle envelope;GO:0042170//plastid membrane;GO:0044446//intracellular organelle part;GO:0009528//plastid inner membrane;G…	GO:0003824//catalytic activity	GO:0006650//glycerophospholipid metabolic process;GO:0016053//organic acid biosynthetic process;GO:0019637//organophosphate metabolic process;GO:0072330//monocarboxylic acid biosynthetic process;GO:0031399//regulation of protein modification process;GO:0044271//cellular nitrogen compound biosynthetic process;GO:0019438//aromatic compound biosynthetic process;GO:0071704//organic substance metaboli…
entrzID_100101548	2.12	2.8	3.04	0.54	0.81	0.59	0.84	0.96	0.94	61	78	94	18	31	17	28	28	28	rtcs1	rootless concerning crown and seminal roots 1	-	-	-	-	-	-	-
entrzID_100101549	0.17	0.29	0.32	0.1	0.04	0.17	0.25	0	0.17	3	5	6	2	1	3	5	0	3	rtcl1	RTCS-like 1	-	-	-	-	-	-	-
entrzID_100125635	1.79	1.61	1.35	1.92	3.09	2.7	1.19	2	1.84	47	41	38	59	108	71	36	53	50	myb8	transcription factor MYB8	-	-	-	-	-	GO:0005488//binding	-
entrzID_100125638	5.43	8.21	8.81	37.27	32.15	35.07	24.98	24.11	22	367.28	523.01	614.6	2813.92	2769.07	2250.71	1888.57	1585.59	1516.53	GBSSIIa	granule bound starch synthase IIa precursor	-	-	-	-	GO:0043227//membrane-bounded organelle;GO:0005737//cytoplasm;GO:0043229//intracellular organelle;GO:0009536//plastid;GO:0005623//cell;GO:0044444//cytoplasmic part;GO:0044424//intracellular part;GO:0044464//cell part;GO:0043231//intracellular membrane-bounded organelle;GO:0005622//intracellular;GO:0043226//organelle	GO:0003824//catalytic activity;GO:0016740//transferase activity	GO:0005975//carbohydrate metabolic process;GO:0044260//cellular macromolecule metabolic process;GO:0005982//starch metabolic process;GO:0044042//glucan metabolic process;GO:0044237//cellular metabolic process;GO:0044264//cellular polysaccharide metabolic process;GO:0006073//cellular glucan metabolic process;GO:0009987//cellular process;GO:0044262//cellular carbohydrate metabolic process;GO:004317…
entrzID_100125639	4.12	4.76	5.92	6.72	7.53	6.82	39.95	27.04	37.81	148	160	229	283	361	235	1664	984	1408	PER70	peroxidase 70 precursor	Metabolism	Biosynthesis of other secondary metabolites;Global and Overview	ko01100//Metabolic pathways;ko01110//Biosynthesis of secondary metabolites;ko00940//Phenylpropanoid biosynthesis	K00430	-	GO:0043169//cation binding;GO:0043167//ion binding;GO:0046906//tetrapyrrole binding;GO:1901363//heterocyclic compound binding;GO:0003824//catalytic activity;GO:0005488//binding;GO:0097159//organic cyclic compound binding	GO:0072593//reactive oxygen species metabolic process;GO:0008152//metabolic process;GO:0006950//response to stress;GO:0009987//cellular process;GO:0050896//response to stimulus;GO:0044710//single-organism metabolic process;GO:0044237//cellular metabolic process;GO:0042743//hydrogen peroxide metabolic process;GO:0044699//single-organism process
entrzID_100125640	3.17	3.66	4.04	5.73	6.73	5.8	8.08	7.97	8.76	120	134	164	254	339	220	354	305	344	pco080442	putative growth-regulating factor 2	-	-	-	-	GO:0044424//intracellular part;GO:0005622//intracellular;GO:0044464//cell part;GO:0043231//intracellular membrane-bounded organelle;GO:0043229//intracellular organelle;GO:0043226//organelle;GO:0005623//cell;GO:0043227//membrane-bounded organelle	GO:0003824//catalytic activity;GO:0016817//hydrolase activity, acting on acid anhydrides;GO:0016787//hydrolase activity	GO:0065007//biological regulation;GO:0019222//regulation of metabolic process;GO:0010468//regulation of gene expression;GO:0060255//regulation of macromolecule metabolic process;GO:0050789//regulation of biological process
entrzID_100125641	0.74	0.32	0.88	0.73	0.79	0.6	0.84	0.63	0.94	29	12	37	33	38	22	38	23	37	GRF7	putative growth-regulating factor 7	-	-	-	-	GO:0043226//organelle;GO:0043227//membrane-bounded organelle;GO:0044464//cell part;GO:0044424//intracellular part;GO:0043231//intracellular membrane-bounded organelle;GO:0005623//cell;GO:0005622//intracellular;GO:0043229//intracellular organelle	GO:0016817//hydrolase activity, acting on acid anhydrides;GO:0016787//hydrolase activity;GO:0003824//catalytic activity	GO:0010468//regulation of gene expression;GO:0060255//regulation of macromolecule metabolic process;GO:0019222//regulation of metabolic process;GO:0065007//biological regulation;GO:0050789//regulation of biological process
entrzID_100125642	9.51	11.42	12.03	9.89	12.29	12.86	16.85	13.99	14.69	412	475	555	502	710.62	545	832.79	613.58	654	si606013h03	putative growth-regulating factor 12	-	-	-	-	-	-	-
entrzID_100125643	0.69	1.11	1.42	7.17	7.89	6.19	3.7	5.87	3.71	23	36	51	280	351	207	143	198	128	pco092050	putative growth-regulating factor 13	-	-	-	-	-	-	-
entrzID_100125644	5.09	7.34	7.09	7.59	10.45	7.96	11.3	10.04	11.88	208	276	303	367	537.38	321	514.21	394.42	479	cl52038_1	putative growth-regulating factor 14	-	-	-	-	-	-	-
entrzID_100125645	5.96	7.51	7.86	3.11	2.51	2.02	1.32	2.7	2.08	144	176	204	88	81	49	37	66	52	umc2504	uncharacterized protein LOC100125645	-	-	-	-	-	-	-
entrzID_100125646	299.83	431.29	412.87	608.26	669.81	680.69	856.01	843.86	830.59	11427	15948	16919	27150	34049	26006	37795	32553	32790	comt	caffeic acid 3-O-methyltransferase	Metabolism	Biosynthesis of other secondary metabolites	ko00944//Flavone and flavonol biosynthesis	K05279	-	GO:0016741//transferase activity, transferring one-carbon groups;GO:0003824//catalytic activity;GO:0008168//methyltransferase activity;GO:0005515//protein binding;GO:0005488//binding;GO:0016740//transferase activity	GO:0008152//metabolic process
entrzID_100125647	5.33	6.66	5.79	13.79	12.28	11.84	23.32	23.94	22.58	262	315	298	772	795	560	1328	1191	1150	MFSP	major facilitator superfamily protein	-	-	-	-	GO:0031224//intrinsic component of membrane;GO:0044425//membrane part;GO:0016020//membrane	GO:0005215//transporter activity	GO:0009987//cellular process;GO:0044763//single-organism cellular process;GO:0044699//single-organism process
entrzID_100125648	0.05	0.03	0.12	0.12	0.06	0.13	0.17	0.33	0.06	3	2	8	9	4	7	11	21	4	Mre11B	mre11B protein	Genetic Information Processing	Replication and repair	ko03440//Homologous recombination;ko03450//Non-homologous end-joining	K10865	GO:0043227//membrane-bounded organelle;GO:0044464//cell part;GO:0043229//intracellular organelle;GO:0005622//intracellular;GO:0005623//cell;GO:0043231//intracellular membrane-bounded organelle;GO:0044424//intracellular part;GO:0043226//organelle	GO:0043169//cation binding;GO:0016788//hydrolase activity, acting on ester bonds;GO:0016787//hydrolase activity;GO:0003824//catalytic activity;GO:0004518//nuclease activity;GO:0046872//metal ion binding;GO:0043167//ion binding;GO:0005488//binding;GO:0046914//transition metal ion binding	GO:0033554//cellular response to stress;GO:0006950//response to stress;GO:0034641//cellular nitrogen compound metabolic process;GO:0050896//response to stimulus;GO:0046483//heterocycle metabolic process;GO:0006139//nucleobase-containing compound metabolic process;GO:0090304//nucleic acid metabolic process;GO:0044238//primary metabolic process;GO:0044260//cellular macromolecule metabolic process;G…
entrzID_100125649	1.71	2.31	2.41	3.94	3.74	5.57	2.72	4.2	3.59	87	114	132	235	254	284	160	216	189	tps26	monoterpene synthase	-	-	-	-	-	GO:0016835//carbon-oxygen lyase activity;GO:0005488//binding;GO:0043167//ion binding;GO:0016829//lyase activity;GO:0003824//catalytic activity;GO:0043169//cation binding;GO:0016838//carbon-oxygen lyase activity, acting on phosphates	-
entrzID_100125650	0.31	0.22	0.2	0.29	0.16	0.34	0.06	0.12	0.21	13	9	9	14	9	14	3	5	9	bif2	barren inflorescence 2	-	-	-	-	-	GO:0036094//small molecule binding;GO:0097159//organic cyclic compound binding;GO:0097367//carbohydrate derivative binding;GO:0016740//transferase activity;GO:0001882//nucleoside binding;GO:0016773//phosphotransferase activity, alcohol group as acceptor;GO:0001883//purine nucleoside binding;GO:1901363//heterocyclic compound binding;GO:0032549//ribonucleoside binding;GO:0016772//transferase activi…	GO:0044237//cellular metabolic process;GO:0006464//cellular protein modification process;GO:0036211//protein modification process;GO:0008152//metabolic process;GO:0044267//cellular protein metabolic process;GO:0071704//organic substance metabolic process;GO:0044260//cellular macromolecule metabolic process;GO:0009987//cellular process;GO:0044238//primary metabolic process;GO:0019538//protein meta…
entrzID_100125653	27.55	19.6	22.8	29.14	26	30.17	19.62	20.66	19.01	1241.94	862.26	1103.45	1460	1555	1332	975	929.54	898	rif1	r-interacting factor 1	-	-	-	-	-	-	-
entrzID_100125654	15.79	16.16	17.21	29.76	33.08	25.55	14.7	18.8	16.37	825	819	967	1821	2305	1338	890	994	886	rnc1	ribonuclease III domain-containing protein RNC1, chloroplastic	-	-	-	-	-	GO:0016893//endonuclease activity, active with either ribo- or deoxyribonucleic acids and producing 5'-phosphomonoesters;GO:0003824//catalytic activity;GO:0016787//hydrolase activity;GO:0004521//endoribonuclease activity;GO:0004519//endonuclease activity;GO:0016788//hydrolase activity, acting on ester bonds;GO:0016891//endoribonuclease activity, producing 5'-phosphomonoesters;GO:0004518//nuclease…	GO:1901360//organic cyclic compound metabolic process;GO:0034660//ncRNA metabolic process;GO:0044260//cellular macromolecule metabolic process;GO:0034641//cellular nitrogen compound metabolic process;GO:0006725//cellular aromatic compound metabolic process;GO:0090501//RNA phosphodiester bond hydrolysis;GO:0016072//rRNA metabolic process;GO:0046483//heterocycle metabolic process;GO:0006139//nucleo…
entrzID_100125655	39.24	47.98	47.33	52.48	49.02	46.26	51.09	51.69	51.12	1121	1330	1454	1756	1868	1325	1691	1495	1513	TIDP3100	uncharacterized protein LOC100125655	-	-	-	-	-	-	-
entrzID_100125656	1.25	0	0.35	0	0	0.06	0	0.06	0.12	20	0	6	0	0	1	0	1	2	LOC100125656	PL3K2	-	-	-	-	-	-	-
entrzID_100125657	7.35	8.21	8.64	5.27	4.79	4.9	8.14	7.7	8.27	368	399	465	309	320	246	472	390	429	AGPLS3	putative glucose-1-phosphate adenylyltransferase large subunit 3 precursor	Metabolism	Global and Overview;Carbohydrate metabolism	ko01100//Metabolic pathways;ko01110//Biosynthesis of secondary metabolites;ko00500//Starch and sucrose metabolism;ko00520//Amino sugar and nucleotide sugar metabolism	K00975	GO:0009536//plastid;GO:0044444//cytoplasmic part;GO:0043226//organelle;GO:0044464//cell part;GO:0044424//intracellular part;GO:0005737//cytoplasm;GO:0005622//intracellular;GO:0043227//membrane-bounded organelle;GO:0043231//intracellular membrane-bounded organelle;GO:0043229//intracellular organelle;GO:0005623//cell	GO:0003824//catalytic activity;GO:0016740//transferase activity;GO:0016772//transferase activity, transferring phosphorus-containing groups;GO:0070566//adenylyltransferase activity;GO:0016779//nucleotidyltransferase activity	GO:0009987//cellular process;GO:0043170//macromolecule metabolic process;GO:0044264//cellular polysaccharide metabolic process;GO:0044763//single-organism cellular process;GO:0044260//cellular macromolecule metabolic process;GO:0006112//energy reserve metabolic process;GO:0044237//cellular metabolic process;GO:0005976//polysaccharide metabolic process;GO:0006091//generation of precursor metabolit…
entrzID_100125658	8.69	9.73	10.33	14.72	13.87	14.2	17.23	16.89	16.17	498	541	640	989	1064	819	1144	980	960	umc1760	uncharacterized protein LOC100125658 precursor	-	-	-	-	-	-	-
entrzID_100125659	94.15	66.39	80.19	71.85	74.49	75.17	45.53	36.62	41.39	12148	8311	11125	10857	12820	9722	6805	4782	5532	MRP4	ABC transporter C family MRP4 precursor	-	-	-	-	-	-	-
entrzID_100125661	20.77	22.49	22.04	14.05	12.87	14.3	18.68	19.37	18.85	1305	1371	1489	1034	1079	901	1360	1232	1227	LOC100125661	sulfate transporter 4.1, chloroplastic	-	-	-	-	GO:0044464//cell part;GO:0043229//intracellular organelle;GO:0044425//membrane part;GO:0043227//membrane-bounded organelle;GO:0005623//cell;GO:0044424//intracellular part;GO:0043226//organelle;GO:0031224//intrinsic component of membrane;GO:0005622//intracellular;GO:0043231//intracellular membrane-bounded organelle;GO:0016020//membrane	GO:0015075//ion transmembrane transporter activity;GO:0008509//anion transmembrane transporter activity;GO:0005215//transporter activity;GO:0015103//inorganic anion transmembrane transporter activity;GO:0022857//transmembrane transporter activity;GO:0022892//substrate-specific transporter activity;GO:0022891//substrate-specific transmembrane transporter activity	GO:0044763//single-organism cellular process;GO:0044699//single-organism process;GO:0009987//cellular process;GO:0008272//sulfate transport;GO:0072348//sulfur compound transport;GO:0051179//localization;GO:0044765//single-organism transport;GO:0051234//establishment of localization;GO:1902578//single-organism localization;GO:0006820//anion transport;GO:0006811//ion transport;GO:0015698//inorganic…
entrzID_100126359	15.52	23.31	21.15	41.87	41.77	38.02	27.69	32.55	28.4	1347.74	1964.45	1975.12	4258.16	4838.55	3309.84	2785.98	2861.36	2554.98	LOC100126359	CFM family member 2	-	-	-	-	-	-	-
entrzID_100126360	8.43	7.65	7.45	9.45	9.75	8.28	7.79	7.5	6.74	542	477	515	712	836	534	580	488	449	CFM3	CRM-domain containing factor CFM3, chloroplastic/mitochondrial	-	-	-	-	GO:0005622//intracellular;GO:0005623//cell;GO:0044424//intracellular part;GO:0044464//cell part	GO:0003824//catalytic activity;GO:0051536//iron-sulfur cluster binding;GO:0097159//organic cyclic compound binding;GO:0043167//ion binding;GO:0003676//nucleic acid binding;GO:0043169//cation binding;GO:0005488//binding;GO:1901363//heterocyclic compound binding;GO:0051540//metal cluster binding	GO:0009987//cellular process;GO:0050794//regulation of cellular process;GO:0006644//phospholipid metabolic process;GO:0065007//biological regulation;GO:0016053//organic acid biosynthetic process;GO:0009690//cytokinin metabolic process;GO:0019538//protein metabolic process;GO:0007049//cell cycle;GO:0034754//cellular hormone metabolic process;GO:0044237//cellular metabolic process;GO:0006399//tRNA …
entrzID_100126361	6.71	5.77	6.39	7.75	8.46	7.67	3.92	4.5	4.16	330	275	338	446	555	378	223	224	212	ppr5	pentatricopeptide repeat-containing protein PPR5, chloroplastic	-	-	-	-	GO:0043229//intracellular organelle;GO:0043227//membrane-bounded organelle;GO:0044464//cell part;GO:0043231//intracellular membrane-bounded organelle;GO:0044424//intracellular part;GO:0005623//cell;GO:0005622//intracellular;GO:0043226//organelle	-	GO:0032502//developmental process;GO:0022414//reproductive process;GO:0000003//reproduction;GO:0003006//developmental process involved in reproduction
entrzID_100126363	41.23	27.66	30.19	10.49	9.67	11.1	19.7	19.05	20.76	2064	1350	1615	614	644	556	1144	958	1079	cl9911_2	uncharacterized protein LOC100126363	Metabolism;Environmental Information Processing	Signal transduction;Global and Overview;Carbohydrate metabolism	ko01100//Metabolic pathways;ko04070//Phosphatidylinositol signaling system;ko00562//Inositol phosphate metabolism	K10572	-	GO:0016772//transferase activity, transferring phosphorus-containing groups;GO:0016301//kinase activity;GO:0016740//transferase activity;GO:0003824//catalytic activity	GO:0044237//cellular metabolic process;GO:0009987//cellular process;GO:0006793//phosphorus metabolic process;GO:0008152//metabolic process;GO:0006796//phosphate-containing compound metabolic process
entrzID_100126364	4.66	4.72	5.59	3.87	4.13	4.78	2.45	2.09	2.91	176	173	227	171	208	181	107	80	114	Floury1	protein FLOURY 1	-	-	-	-	-	-	-
entrzID_100126430	1.28	1.62	1.47	1.01	1.18	1.12	2.44	2.62	2.42	276	340	338	256	334	243	608	568	538	apt1	protein ABERRANT POLLEN TRANSMISSION 1 precursor	-	-	-	-	GO:0005623//cell;GO:0005622//intracellular;GO:0044424//intracellular part;GO:0043231//intracellular membrane-bounded organelle;GO:0043226//organelle;GO:0043229//intracellular organelle;GO:0043227//membrane-bounded organelle;GO:0044464//cell part	GO:0016757//transferase activity, transferring glycosyl groups;GO:0003824//catalytic activity;GO:0016763//transferase activity, transferring pentosyl groups;GO:0016740//transferase activity	GO:0003006//developmental process involved in reproduction;GO:0046148//pigment biosynthetic process;GO:0044249//cellular biosynthetic process;GO:0006725//cellular aromatic compound metabolic process;GO:0032502//developmental process;GO:0044711//single-organism biosynthetic process;GO:0044281//small molecule metabolic process;GO:0006144//purine nucleobase metabolic process;GO:0043094//cellular met…
entrzID_100126542	30.29	33.68	34.48	43.16	42.67	47.27	39.44	39.05	41.84	2493.45	2674	3012.65	4028.93	4610	3824.03	3688.41	3211	3575	LOC100126542	H+-translocating pyrophosphatase	-	-	-	-	-	-	-
entrzID_100126801	51.45	40.95	47.43	24.18	25.32	26.42	34.69	35.94	32.01	6789	5320	6792	3738	4460	3500	5361	4841	4432	cl1510_1a	uncharacterized LOC100126801	-	-	-	-	-	-	-
entrzID_100126886	57.79	71.92	68.62	129.92	126.89	127.92	106.56	123.67	119.78	1210	1461	1545	3186	3544	2685	2585	2621	2598	acpt1	acyl carrier protein 1	-	-	-	-	-	-	-
entrzID_100126887	7.67	6.11	8.37	9.18	11.08	11.43	8.49	7.24	5.85	404	312	474	566	778	603	518	386	319	cyp8	cytochrome P450 78A1	-	-	-	-	-	-	-
entrzID_100126898	601.15	549.75	316.61	491.7	599.54	480.2	435.64	574.31	404.64	15455	13713	8752	14805	20559	12376	12975	14945	10776	kin1	knotted1 induced 1 precursor	-	-	-	-	GO:0044446//intracellular organelle part;GO:0032991//macromolecular complex;GO:0043226//organelle;GO:0044422//organelle part;GO:0005875//microtubule associated complex;GO:0005622//intracellular;GO:0043228//non-membrane-bounded organelle;GO:0044424//intracellular part;GO:0005623//cell;GO:0043232//intracellular non-membrane-bounded organelle;GO:0044464//cell part;GO:0043234//protein complex;GO:0015…	GO:0017111//nucleoside-triphosphatase activity;GO:0015631//tubulin binding;GO:0005515//protein binding;GO:0008092//cytoskeletal protein binding;GO:0032549//ribonucleoside binding;GO:0003824//catalytic activity;GO:0016817//hydrolase activity, acting on acid anhydrides;GO:0003774//motor activity;GO:0001882//nucleoside binding;GO:0004540//ribonuclease activity;GO:0005488//binding;GO:0004519//endonuc…	GO:1901360//organic cyclic compound metabolic process;GO:0043170//macromolecule metabolic process;GO:0007017//microtubule-based process;GO:0009987//cellular process;GO:0044238//primary metabolic process;GO:0008152//metabolic process;GO:0034641//cellular nitrogen compound metabolic process;GO:0046483//heterocycle metabolic process;GO:0006807//nitrogen compound metabolic process;GO:0006725//cellula…
entrzID_100126901	35.09	44.35	39.73	31.23	26.56	28.82	86.73	84.71	84.38	1251	1534	1523	1304	1263	1030	3582	3057	3116	fcr2	ferric-chelate reductase (NADH)2	Metabolism	Carbohydrate metabolism	ko00520//Amino sugar and nucleotide sugar metabolism	K00326	-	-	-
entrzID_100126902	0.64	1.3	2.18	11.19	11.55	10.84	9.18	8.46	8.47	55	108	201	1123	1321	931	912	734	752	kin2	kinesin-like protein 2	-	-	-	-	GO:0044464//cell part;GO:0005875//microtubule associated complex;GO:0043229//intracellular organelle;GO:0044430//cytoskeletal part;GO:0043226//organelle;GO:0043234//protein complex;GO:0043232//intracellular non-membrane-bounded organelle;GO:0005856//cytoskeleton;GO:0044446//intracellular organelle part;GO:0032991//macromolecular complex;GO:0015630//microtubule cytoskeleton;GO:0043228//non-membran…	GO:0005488//binding;GO:0016817//hydrolase activity, acting on acid anhydrides;GO:0036094//small molecule binding;GO:0016462//pyrophosphatase activity;GO:0016787//hydrolase activity;GO:1901363//heterocyclic compound binding;GO:0097159//organic cyclic compound binding;GO:0001882//nucleoside binding;GO:0003824//catalytic activity;GO:0001883//purine nucleoside binding;GO:0003774//motor activity;GO:00…	GO:0008152//metabolic process;GO:0007017//microtubule-based process;GO:0044763//single-organism cellular process;GO:0044237//cellular metabolic process;GO:0006793//phosphorus metabolic process;GO:0009987//cellular process;GO:0044699//single-organism process;GO:0006796//phosphate-containing compound metabolic process
entrzID_100126915	0.31	0.65	0.29	8.93	13.57	24.61	4.76	3.09	4.47	5	10	5	167	289	394	88	50	74	PCO062666	uncharacterized LOC100126915	-	-	-	-	-	-	-
entrzID_100126928	10.09	10.29	9.38	9.4	10.86	11.05	9.88	10.03	8.58	490	485	490	535	704	538	556	493	432	gpm12	uncharacterized protein LOC100126928	-	-	-	-	-	-	-
entrzID_100126935	19.6	19.35	20.12	15.87	15.26	15.9	18.28	19.54	19.14	1376	1315	1494	1289	1429.59	1103	1434	1352	1358.47	LOC100126935	uncharacterized protein LOC100126935	-	-	-	-	-	-	-
entrzID_100126941	10.25	7.67	6.45	8.52	9.73	12.14	8.39	8.48	9.13	318.77	235.49	218.59	314.98	409.88	384.42	307.69	269.51	295.16	IDP2492	uncharacterized LOC100126941	-	-	-	-	-	GO:0005488//binding;GO:0043169//cation binding;GO:0043167//ion binding	-
entrzID_100126965	6	6.16	7.6	7.75	7.16	7.9	9.16	10.9	11.38	113.05	112.61	154.12	171.08	180	149.24	201	208.03	222.18	LOC100126965	uncharacterized LOC100126965	Genetic Information Processing	Replication and repair	ko03420//Nucleotide excision repair;ko03030//DNA replication;ko03440//Homologous recombination;ko03430//Mismatch repair	K10740	-	-	-
entrzID_100126971	14.81	16.34	16.32	22.87	22.41	22.58	17.37	15.05	16.9	848.17	908.77	1002.97	1531.16	1704.33	1295.69	1149.27	872.98	1002.4	LOC100126971	ethylene receptor1-25	Environmental Information Processing	Signal transduction	ko04075//Plant hormone signal transduction	K14509	-	-	-
entrzID_100126972	0	0.04	0.06	0.45	0.84	0.53	0.35	0.47	0.29	0	2	4	33	70	33	25	28	19	R-S	anthocyanin regulatory R-S protein	-	-	-	-	GO:0005622//intracellular;GO:0043231//intracellular membrane-bounded organelle;GO:0043226//organelle;GO:0044464//cell part;GO:0044424//intracellular part;GO:0005623//cell;GO:0043229//intracellular organelle;GO:0043227//membrane-bounded organelle	GO:0005515//protein binding;GO:0005488//binding	GO:0008152//metabolic process;GO:0019222//regulation of metabolic process;GO:0009059//macromolecule biosynthetic process;GO:0065007//biological regulation;GO:0010468//regulation of gene expression;GO:1901576//organic substance biosynthetic process;GO:0044237//cellular metabolic process;GO:0071704//organic substance metabolic process;GO:0009058//biosynthetic process;GO:0044260//cellular macromolec…
entrzID_100127010	0.05	0.37	0.34	0.35	0.43	0.39	1.56	0.94	0.9	2	14	14	16	22	15	70	37	36	a2	leucoanthocyanidin dioxygenase	Metabolism	Biosynthesis of other secondary metabolites;Global and Overview	ko01100//Metabolic pathways;ko01110//Biosynthesis of secondary metabolites;ko00941//Flavonoid biosynthesis	K05277	-	GO:0043167//ion binding;GO:0016491//oxidoreductase activity;GO:0005488//binding;GO:0016740//transferase activity;GO:0019842//vitamin binding;GO:0003824//catalytic activity;GO:0043169//cation binding;GO:0051213//dioxygenase activity;GO:0016705//oxidoreductase activity, acting on paired donors, with incorporation or reduction of molecular oxygen;GO:0016706//oxidoreductase activity, acting on paired…	GO:0009813//flavonoid biosynthetic process;GO:0006725//cellular aromatic compound metabolic process;GO:1901362//organic cyclic compound biosynthetic process;GO:0009698//phenylpropanoid metabolic process;GO:0044763//single-organism cellular process;GO:0009699//phenylpropanoid biosynthetic process;GO:0019748//secondary metabolic process;GO:0044550//secondary metabolite biosynthetic process;GO:00717…
entrzID_100127013	140.52	149	138.23	82.99	70.81	78.16	161.89	170.52	180.89	3535	3636.81	3739	2445	2376	1971	4718	4342	4713.66	nad2	NADH dehydrogenase 2	Metabolism	Global and Overview;Energy metabolism	ko01100//Metabolic pathways;ko00190//Oxidative phosphorylation	K03940	-	GO:0048037//cofactor binding;GO:0043169//cation binding;GO:0051536//iron-sulfur cluster binding;GO:0005488//binding;GO:0043167//ion binding;GO:0003824//catalytic activity;GO:0051540//metal cluster binding	GO:0008152//metabolic process;GO:0044699//single-organism process;GO:0044710//single-organism metabolic process
entrzID_100127014	455.94	555.15	567.84	648.42	601.68	640.22	876.81	1040.88	1030.54	16461	19446	22043	27417.2	28974	23170.9	36673	38037.3	38539.7	hsbp1	herbicide safener binding protein 1	-	-	-	-	-	-	-
entrzID_100127016	0.63	0.58	0.47	0.39	0.61	0.23	0.13	0.12	0.15	30	27	24	22	39	11	7	5	7	sbp1	SBP-domain protein 1	-	-	-	-	GO:0043226//organelle;GO:0044464//cell part;GO:0005623//cell;GO:0043227//membrane-bounded organelle;GO:0043231//intracellular membrane-bounded organelle;GO:0043229//intracellular organelle;GO:0005622//intracellular;GO:0044424//intracellular part	GO:0016741//transferase activity, transferring one-carbon groups;GO:0005515//protein binding;GO:0008168//methyltransferase activity;GO:0005488//binding;GO:0016740//transferase activity;GO:0003824//catalytic activity	GO:0008152//metabolic process
entrzID_100127017	7.59	9.39	8.29	17.4	14.46	15.94	9.86	10.14	12.53	190	228	223	510	482.81	400.08	286	257	324.79	ras1	ras-related protein Rab-2-A	-	-	-	-	GO:0043227//membrane-bounded organelle;GO:0005622//intracellular;GO:0044464//cell part;GO:0005623//cell;GO:0043226//organelle;GO:0043229//intracellular organelle;GO:0044424//intracellular part;GO:0016020//membrane;GO:0043231//intracellular membrane-bounded organelle	GO:0036094//small molecule binding;GO:0005488//binding;GO:0001882//nucleoside binding;GO:0097159//organic cyclic compound binding;GO:1901363//heterocyclic compound binding;GO:0032549//ribonucleoside binding;GO:0032550//purine ribonucleoside binding;GO:0001883//purine nucleoside binding;GO:0097367//carbohydrate derivative binding	GO:0032502//developmental process;GO:0051641//cellular localization;GO:0034613//cellular protein localization;GO:0071702//organic substance transport;GO:0009987//cellular process;GO:0006605//protein targeting;GO:0023052//signaling;GO:0009653//anatomical structure morphogenesis;GO:0006810//transport;GO:0050789//regulation of biological process;GO:0032989//cellular component morphogenesis;GO:007072…
entrzID_100127494	18.51	19.05	18.14	36.19	30.98	36.01	30.31	27.33	29.11	522	521	550	1195	1165.19	1017.92	990	780	850.21	rab2	ras-related protein Rab-2-B	-	-	-	-	GO:0043226//organelle;GO:0043227//membrane-bounded organelle;GO:0044424//intracellular part;GO:0043229//intracellular organelle;GO:0005622//intracellular;GO:0043231//intracellular membrane-bounded organelle;GO:0044464//cell part;GO:0016020//membrane;GO:0005623//cell	GO:0001883//purine nucleoside binding;GO:0005488//binding;GO:0097367//carbohydrate derivative binding;GO:0001882//nucleoside binding;GO:0036094//small molecule binding;GO:1901363//heterocyclic compound binding;GO:0097159//organic cyclic compound binding;GO:0032549//ribonucleoside binding;GO:0032550//purine ribonucleoside binding	GO:0044767//single-organism developmental process;GO:0048869//cellular developmental process;GO:0046907//intracellular transport;GO:0007154//cell communication;GO:0044765//single-organism transport;GO:0016482//cytoplasmic transport;GO:0016192//vesicle-mediated transport;GO:0009987//cellular process;GO:0048856//anatomical structure development;GO:0045184//establishment of protein localization;GO:0…
entrzID_100127507	100.03	172.79	102.08	100.74	108.16	96.68	88.59	80.39	76.23	997	1671	1094	1176	1438	966	1023	811	787	LOC100127507	Asr protein	-	-	-	-	-	-	-
entrzID_100127508	12.33	14.53	14.8	13.61	12.32	14.34	15.43	17.87	15.79	529	605	682.96	684	705	617	767	776	702	pco106687	uncharacterized protein LOC100127508	Metabolism;Environmental Information Processing	Lipid metabolism;Signal transduction;Global and Overview	ko01100//Metabolic pathways;ko01110//Biosynthesis of secondary metabolites;ko00564//Glycerophospholipid metabolism;ko04070//Phosphatidylinositol signaling system;ko00561//Glycerolipid metabolism	K00901	-	GO:0097367//carbohydrate derivative binding;GO:0032550//purine ribonucleoside binding;GO:0001882//nucleoside binding;GO:0097159//organic cyclic compound binding;GO:1901363//heterocyclic compound binding;GO:0032549//ribonucleoside binding;GO:0016740//transferase activity;GO:0003824//catalytic activity;GO:0001883//purine nucleoside binding;GO:0036094//small molecule binding;GO:0005488//binding;GO:0…	GO:0050789//regulation of biological process;GO:0009987//cellular process;GO:0044699//single-organism process;GO:0007186//G-protein coupled receptor signaling pathway;GO:0007165//signal transduction;GO:0006796//phosphate-containing compound metabolic process;GO:0044237//cellular metabolic process;GO:0044700//single organism signaling;GO:0065007//biological regulation;GO:0007154//cell communicatio…
entrzID_100127509	7.32	7.61	8.13	13.25	13.49	16.21	10.6	9.89	9.23	466	470	556	987	1145	1034	781	637	608	cl798_1	uncharacterized protein LOC100127509	Environmental Information Processing;Metabolism	Global and Overview;Signal transduction;Lipid metabolism	ko01100//Metabolic pathways;ko01110//Biosynthesis of secondary metabolites;ko00564//Glycerophospholipid metabolism;ko04070//Phosphatidylinositol signaling system;ko00561//Glycerolipid metabolism	K00901	-	GO:0016301//kinase activity;GO:1901363//heterocyclic compound binding;GO:0097367//carbohydrate derivative binding;GO:0016740//transferase activity;GO:0032550//purine ribonucleoside binding;GO:0003824//catalytic activity;GO:0032549//ribonucleoside binding;GO:0001883//purine nucleoside binding;GO:0097159//organic cyclic compound binding;GO:0036094//small molecule binding;GO:0005488//binding;GO:0001…	GO:0044763//single-organism cellular process;GO:0006793//phosphorus metabolic process;GO:0051716//cellular response to stimulus;GO:0009987//cellular process;GO:0044237//cellular metabolic process;GO:0050794//regulation of cellular process;GO:0065007//biological regulation;GO:0050896//response to stimulus;GO:0006796//phosphate-containing compound metabolic process;GO:0050789//regulation of biologi…
entrzID_100127510	4.5	4.99	5.91	20.92	21.67	18.26	8.23	7.99	7.78	225	242	318	1224	1441	914	476	404	403	LOC100127510	diacylglycerol kinase 3	Environmental Information Processing;Metabolism	Global and Overview;Signal transduction;Lipid metabolism	ko01100//Metabolic pathways;ko01110//Biosynthesis of secondary metabolites;ko00564//Glycerophospholipid metabolism;ko04070//Phosphatidylinositol signaling system;ko00561//Glycerolipid metabolism	K00901	-	-	-
entrzID_100127511	0	0	0.19	0.04	0.08	0.2	0.04	0	0.05	0	0	4	1	2	4	1	0	1	wox3A	putative wuschel homeobox protein	-	-	-	-	GO:0005623//cell;GO:0044424//intracellular part;GO:0005622//intracellular;GO:0043227//membrane-bounded organelle;GO:0043226//organelle;GO:0043229//intracellular organelle;GO:0043231//intracellular membrane-bounded organelle;GO:0044464//cell part	GO:0005488//binding;GO:0097159//organic cyclic compound binding;GO:1901363//heterocyclic compound binding;GO:0003676//nucleic acid binding	GO:0010468//regulation of gene expression;GO:0019222//regulation of metabolic process;GO:0044249//cellular biosynthetic process;GO:0071704//organic substance metabolic process;GO:0060255//regulation of macromolecule metabolic process;GO:0050789//regulation of biological process;GO:0065007//biological regulation;GO:0034645//cellular macromolecule biosynthetic process;GO:0044237//cellular metabolic…
entrzID_100127513	0.17	0	0	2.38	2.05	2.56	0.44	0.5	0.57	4	0	0	66	65	61	12	12	14	ZCN2	ZCN2 protein	-	-	-	-	-	-	-
entrzID_100127514	1.01	0.57	1.13	0.95	1.78	1.91	1.04	0.8	0.92	20	11	24	22	47	38	24	16	19	ZCN3	ZCN3 protein	-	-	-	-	-	-	-
entrzID_100127515	0	0.09	0.04	0.04	0.13	0.04	0	0	0	0	2	1	1	4	1	0	0	0	ZCN4	ZCN4 protein	-	-	-	-	-	-	-
entrzID_100127516	0	0	0.03	0.21	0	0	0.37	0.15	0.38	0	0	1	8	0	0	14	5	13	ZCN5	ZCN5 protein	-	-	-	-	-	-	-
entrzID_100127517	0	0	0	0.05	0.13	0.06	0	0	0.29	0	0	0	1	3	1	0	0	5	ZCN6	ZCN6 protein	-	-	-	-	-	-	-
entrzID_100127518	0	0	0	0.06	0	0.14	0	0	0	0	0	0	1	0	2	0	0	0	ZCN7	ZCN7 protein	Organismal Systems	Environmental adaptation	ko04712//Circadian rhythm - plant	K16223	-	-	-
entrzID_100127519	0.16	0	0.1	0	0	0	0.05	0.1	0	3	0	2	0	0	0	1	2	0	ZCN8	ZCN8 protein	Organismal Systems	Environmental adaptation	ko04712//Circadian rhythm - plant	K16223	-	-	-
entrzID_100127521	0	0	0	0	0	0	0.1	0	0	0	0	0	0	0	0	3	0	0	ZCN10	ZCN10 protein	-	-	-	-	-	-	-
entrzID_100127523	0	0.16	0.04	0	0	0	0	0	0	0	4	1	0	0	0	0	0	0	ZCN14	ZCN14 protein	Organismal Systems	Environmental adaptation	ko04712//Circadian rhythm - plant	K16223	-	-	-
entrzID_100127525	0	0	0	0	0	0.04	0.04	0	0.2	0	0	0	0	0	1	1	0	5	ZCN16	ZCN16 protein	Organismal Systems	Environmental adaptation	ko04712//Circadian rhythm - plant	K16223	-	-	-
entrzID_100127526	0	0	0	0	0.05	0	0	0	0	0	0	0	0	1	0	0	0	0	ZCN17	ZCN17 protein	Organismal Systems	Environmental adaptation	ko04712//Circadian rhythm - plant	K16223	-	-	-
entrzID_100127527	0.31	0.56	0.7	0.25	0.17	0.25	0.53	0.94	0.34	21	37	51	20	15	17	42	65	24	ZCN18	ZCN18 protein	Organismal Systems	Environmental adaptation	ko04712//Circadian rhythm - plant	K16223	-	-	-
entrzID_100127528	0.05	0.11	0	0	0	0	0.05	0.05	0.05	1	2	0	0	0	0	1	1	1	ZCN19	ZCN19 protein	Organismal Systems	Environmental adaptation	ko04712//Circadian rhythm - plant	K16223	-	-	-
entrzID_100127529	0.1	0	0	0	0	0	0	0	0	2	0	0	0	0	0	0	0	0	LOC100127529	protein TWIN SISTER of FT	Organismal Systems	Environmental adaptation	ko04712//Circadian rhythm - plant	K16223	-	-	-
entrzID_100127530	0	0.15	0	0	0	0	0.05	0.35	0.16	0	2.58	0	0	0	0	1.06	6.22	3	ZCN25	ZCN25 protein	Organismal Systems	Environmental adaptation	ko04712//Circadian rhythm - plant	K16223	-	-	-
entrzID_100127531	31.3	30.13	34.06	34.08	31.6	38.96	28.86	30.71	24.63	2223	2076	2601	2835	2994	2774	2374.91	2208	1812	LOC100127531	DELLA protein DWARF8-like	Environmental Information Processing	Signal transduction	ko04075//Plant hormone signal transduction	K14494	GO:0043226//organelle;GO:0043229//intracellular organelle;GO:0043227//membrane-bounded organelle;GO:0043231//intracellular membrane-bounded organelle;GO:0044464//cell part;GO:0005622//intracellular;GO:0005623//cell;GO:0044424//intracellular part	-	GO:0071229//cellular response to acid chemical;GO:0009058//biosynthetic process;GO:0008152//metabolic process;GO:0044700//single organism signaling;GO:0032870//cellular response to hormone stimulus;GO:0071310//cellular response to organic substance;GO:0071396//cellular response to lipid;GO:0065007//biological regulation;GO:0071495//cellular response to endogenous stimulus;GO:0034645//cellular mac…
entrzID_100127532	22.87	19.27	17.59	22.17	22.72	24.42	12.72	12.42	12.3	526	430	435	597	697	563	339	289	293	AN110	AN1-type zinc finger protein 2B	-	-	-	-	-	GO:0043167//ion binding;GO:0005488//binding;GO:0043169//cation binding	-
entrzID_100127534	55.52	65.77	57.79	60.04	56.15	64.32	67.37	72.99	71.93	1528	1742	1738	1954	2058	1769	2136	2058	2084	TIDP3061	uncharacterized protein LOC100127534	-	-	-	-	-	GO:0043167//ion binding;GO:0046914//transition metal ion binding;GO:0046872//metal ion binding;GO:0005488//binding;GO:0043169//cation binding	-
entrzID_100127535	89.92	104.76	124.99	88.44	90.55	76.3	34.42	29.58	30.68	1955	2210	2922	2252	2626	1663	867	651	691	LOC100127535	AN17	-	-	-	-	-	-	GO:0044700//single organism signaling;GO:0071310//cellular response to organic substance;GO:0044699//single-organism process;GO:0050789//regulation of biological process;GO:0070887//cellular response to chemical stimulus;GO:0007165//signal transduction;GO:0050794//regulation of cellular process;GO:0023052//signaling;GO:0050896//response to stimulus;GO:0009987//cellular process;GO:0001101//respons…
entrzID_100127538	1.18	1.65	1.45	0.04	0	0.66	1.55	1.73	2.89	25	34	33	1	0	14	38	37	64	ZCN11	ZCN11 protein	-	-	-	-	-	-	-
entrzID_100127541	31.44	25.06	26.22	9.97	10.36	14.38	19.58	22.02	17.01	794	614	712	295	349	364	573	563	445	umc1987a	uncharacterized protein LOC100127541	-	-	-	-	-	GO:0046914//transition metal ion binding;GO:0046872//metal ion binding;GO:0043167//ion binding;GO:0005488//binding;GO:0043169//cation binding	-
entrzID_100135421	3.87	2.39	2.7	2.85	3.33	2.71	1.12	1.7	1.78	131	78	98	113	151	92	45	58	62	umc2332	uncharacterized protein LOC100135421	-	-	-	-	-	GO:0048037//cofactor binding;GO:0005488//binding	-
entrzID_100135422	16.36	17.51	18.48	16.35	12.87	31.66	16.84	16.17	21.96	182	189	221	213	191	353	217	182	253	cl37957_1	uncharacterized LOC100135422	-	-	-	-	-	-	-
entrzID_100136826	15.1	16.55	17.02	16.17	14.32	14.99	22.12	20.67	23.18	688	709.49	832.01	938.88	993.28	782	1130.9	929	1055	LOC100136826	phosphatidylinositol synthase 2	Metabolism;Environmental Information Processing	Carbohydrate metabolism;Global and Overview;Lipid metabolism;Signal transduction	ko01100//Metabolic pathways;ko00564//Glycerophospholipid metabolism;ko04070//Phosphatidylinositol signaling system;ko00562//Inositol phosphate metabolism	K00999	-	GO:0003824//catalytic activity;GO:0016772//transferase activity, transferring phosphorus-containing groups;GO:0016740//transferase activity	-
entrzID_100136827	38.23	37.13	36.86	32.3	29.84	36.67	45.73	46.43	46.03	2384.1	2350.09	2477.08	2460.78	2497.56	2251.27	3111.8	2873.48	2881.79	LOC100136827	phosphoinositide-specific phospholipase C	Environmental Information Processing;Metabolism	Carbohydrate metabolism;Signal transduction;Global and Overview	ko01100//Metabolic pathways;ko04070//Phosphatidylinositol signaling system;ko00562//Inositol phosphate metabolism	K05857	-	-	-
entrzID_100136828	5.7	7.36	7.33	7.02	7.05	8.13	10.67	11.6	11.14	421	527	582	607	694	602	913	867	852	LOC100136828	starch synthase IIc precursor	Metabolism	Global and Overview;Carbohydrate metabolism	ko01100//Metabolic pathways;ko01110//Biosynthesis of secondary metabolites;ko00500//Starch and sucrose metabolism	K00703	-	-	-
entrzID_100136878	1.53	1.92	1.58	3.09	3.23	2.88	2.71	3.18	3.08	114	139	127	270	321	215	234	240	238	sbe3	starch branching enzyme III	Metabolism	Carbohydrate metabolism;Global and Overview	ko01100//Metabolic pathways;ko01110//Biosynthesis of secondary metabolites;ko00500//Starch and sucrose metabolism	K00700	-	-	-
entrzID_100136879	20.53	18.13	20.09	32.21	36.26	37.76	39.94	37.81	35.95	1392	1193	1465	2558	3280	2567	3138	2595	2525	ERD4	early responsive to dehydration protein	-	-	-	-	-	-	-
entrzID_100136880	50.44	68.26	50.63	16.37	14.41	14.96	15.33	11.51	13.55	3764	4942	4062	1431	1434	1119	1325	869	1047	rbohD	respiratory burst oxidase-like protein D	Organismal Systems	Environmental adaptation	ko04626//Plant-pathogen interaction	K13447	GO:0016020//membrane;GO:0044425//membrane part;GO:0031224//intrinsic component of membrane	GO:0043167//ion binding;GO:0046872//metal ion binding;GO:0005488//binding;GO:0043169//cation binding;GO:0016651//oxidoreductase activity, acting on NAD(P)H;GO:0016491//oxidoreductase activity;GO:0003824//catalytic activity	GO:0044710//single-organism metabolic process;GO:0044699//single-organism process;GO:0008152//metabolic process
entrzID_100136881	10.9	10.48	10.64	5.17	5.19	5.11	17.05	15.79	19.18	551	514	578	306	350	259	998	808	1004	LOC100136881	monofunctional aspartate kinase 2	Metabolism	Global and Overview;Biosynthesis of other secondary metabolites;Amino acid metabolism	ko01100//Metabolic pathways;ko01110//Biosynthesis of secondary metabolites;ko01130//Biosynthesis of antibiotics;ko01120//Microbial metabolism in diverse environments;ko01230//Biosynthesis of amino acids;ko00270//Cysteine and methionine metabolism;ko00260//Glycine, serine and threonine metabolism;ko01210//2-Oxocarboxylic acid metabolism;ko00300//Lysine biosynthesis;ko00261//Monobactam biosynthesis	K00928	-	-	-
entrzID_100136882	13.65	13.39	13.72	27.09	29.12	21.92	9.28	13.76	9.79	541	515	585	1258	1540	871	426	552	402	y1	phytoene synthase, chloroplastic	Metabolism	Global and Overview;Metabolism of terpenoids and polyketides	ko01100//Metabolic pathways;ko01110//Biosynthesis of secondary metabolites;ko00906//Carotenoid biosynthesis	K02291	GO:0044434//chloroplast part;GO:0043231//intracellular membrane-bounded organelle;GO:0044464//cell part;GO:0005622//intracellular;GO:0044424//intracellular part;GO:0009507//chloroplast;GO:0009536//plastid;GO:0043229//intracellular organelle;GO:0005623//cell;GO:0005737//cytoplasm;GO:0043227//membrane-bounded organelle;GO:0044446//intracellular organelle part;GO:0044444//cytoplasmic part;GO:0044422…	GO:0016765//transferase activity, transferring alkyl or aryl (other than methyl) groups;GO:0003824//catalytic activity;GO:0004659//prenyltransferase activity;GO:0004337//geranyltranstransferase activity;GO:0016740//transferase activity	GO:0006090//pyruvate metabolic process;GO:0006779//porphyrin-containing compound biosynthetic process;GO:0009058//biosynthetic process;GO:0019438//aromatic compound biosynthetic process;GO:0043436//oxoacid metabolic process;GO:0046486//glycerolipid metabolic process;GO:0034641//cellular nitrogen compound metabolic process;GO:1901564//organonitrogen compound metabolic process;GO:0044281//small mol…
entrzID_100136884	0.07	0	0.09	0	0	0	0.17	0.13	0.05	2	0	3	0	0	0	6	4	1.43	Pto1	PTO-like protein kinase	-	-	-	-	-	GO:0005488//binding;GO:0032550//purine ribonucleoside binding;GO:0036094//small molecule binding;GO:0097159//organic cyclic compound binding;GO:0016301//kinase activity;GO:0016740//transferase activity;GO:0032549//ribonucleoside binding;GO:0016773//phosphotransferase activity, alcohol group as acceptor;GO:0016772//transferase activity, transferring phosphorus-containing groups;GO:0097367//carbohy…	GO:0044238//primary metabolic process;GO:0044260//cellular macromolecule metabolic process;GO:0071704//organic substance metabolic process;GO:0019538//protein metabolic process;GO:0006793//phosphorus metabolic process;GO:0008152//metabolic process;GO:0044237//cellular metabolic process;GO:0036211//protein modification process;GO:0043412//macromolecule modification;GO:0006796//phosphate-containing…
entrzID_100136885	26.12	29.98	32.7	87.06	80.49	75.83	43.19	50.85	51.3	581	647	782	2268	2388	1691	1113	1145	1182	pco095461	uncharacterized protein LOC100136885	Cellular Processes	Transport and catabolism	ko04146//Peroxisome	K04565	GO:0044435//plastid part;GO:0043227//membrane-bounded organelle;GO:0044424//intracellular part;GO:0044464//cell part;GO:0043226//organelle;GO:0009532//plastid stroma;GO:0043229//intracellular organelle;GO:0005737//cytoplasm;GO:0044444//cytoplasmic part;GO:0005623//cell;GO:0044446//intracellular organelle part;GO:0043231//intracellular membrane-bounded organelle;GO:0044422//organelle part;GO:00056…	GO:0005488//binding;GO:0043169//cation binding;GO:0003824//catalytic activity;GO:0043167//ion binding	GO:0044763//single-organism cellular process;GO:0008152//metabolic process;GO:0009987//cellular process;GO:0009404//toxin metabolic process;GO:0006950//response to stress;GO:0050896//response to stimulus;GO:0006801//superoxide metabolic process;GO:0019748//secondary metabolic process;GO:0044237//cellular metabolic process;GO:0044699//single-organism process;GO:0072593//reactive oxygen species met…
entrzID_100141385	61.51	39.73	33.94	37.01	39.42	59.17	26.13	25.1	24.59	3028	1898	1797	2129	2582	2915	1490	1251	1254	LOC100141385	CBL-interacting protein kinase	Cellular Processes	Transport and catabolism	ko04140//Regulation of autophagy	K07198	-	GO:0016740//transferase activity;GO:1901363//heterocyclic compound binding;GO:0016301//kinase activity;GO:0004672//protein kinase activity;GO:0001883//purine nucleoside binding;GO:0032549//ribonucleoside binding;GO:0005488//binding;GO:0036094//small molecule binding;GO:0097367//carbohydrate derivative binding;GO:0097159//organic cyclic compound binding;GO:0001882//nucleoside binding;GO:0016773//p…	GO:0044260//cellular macromolecule metabolic process;GO:0065007//biological regulation;GO:0043412//macromolecule modification;GO:0019538//protein metabolic process;GO:0071704//organic substance metabolic process;GO:0009987//cellular process;GO:0050789//regulation of biological process;GO:0044238//primary metabolic process;GO:0008152//metabolic process;GO:0043170//macromolecule metabolic process;G…
entrzID_100144300	19.37	21.44	23.11	22.2	24.2	24.3	26.93	29.96	31.25	626	672	803	840	1043	787	1008	980	1046	LOC100144300	uncharacterized protein LOC100144300	-	-	-	-	-	-	-
entrzID_100144301	4.42	5.92	5.13	11.75	13.49	12.19	8.97	8.89	8.71	178	231	222	554	724	492	418	362	363	LOC100144301	thymidine kinase	Metabolism	Nucleotide metabolism;Global and Overview	ko01100//Metabolic pathways;ko00240//Pyrimidine metabolism	K00857	GO:0043229//intracellular organelle;GO:0043231//intracellular membrane-bounded organelle;GO:0043226//organelle;GO:0044424//intracellular part;GO:0043227//membrane-bounded organelle;GO:0005622//intracellular;GO:0005623//cell;GO:0044464//cell part	GO:0016772//transferase activity, transferring phosphorus-containing groups;GO:0019206//nucleoside kinase activity;GO:0097159//organic cyclic compound binding;GO:0019205//nucleobase-containing compound kinase activity;GO:0016740//transferase activity;GO:0032550//purine ribonucleoside binding;GO:0003824//catalytic activity;GO:0097367//carbohydrate derivative binding;GO:0016301//kinase activity;GO:…	GO:0009124//nucleoside monophosphate biosynthetic process;GO:0044699//single-organism process;GO:0044249//cellular biosynthetic process;GO:0006793//phosphorus metabolic process;GO:0071704//organic substance metabolic process;GO:0034641//cellular nitrogen compound metabolic process;GO:0044238//primary metabolic process;GO:0006139//nucleobase-containing compound metabolic process;GO:1901293//nucleo…
entrzID_100147731	272.87	341.68	481.75	586.72	578.57	640.47	1074.47	886.53	857.09	9735	11827	18480	24515	27532	22906	44409	32014	31674	Bx7	TRIBOA-glucoside O-methyltransferase BX7	Metabolism	Biosynthesis of other secondary metabolites	ko00402//Benzoxazinoid biosynthesis	K13230	-	GO:0008168//methyltransferase activity;GO:0016741//transferase activity, transferring one-carbon groups;GO:0005515//protein binding;GO:0005488//binding;GO:0016740//transferase activity;GO:0003824//catalytic activity	GO:0008152//metabolic process
entrzID_100147733	57.29	74.36	74.12	52.36	58.27	51.68	130.38	124.86	111.74	5968	7511	8300	6366.43	8071	5378	15690.6	13126	12014.7	gigz1a	gigantea like1a	Organismal Systems	Environmental adaptation	ko04712//Circadian rhythm - plant	K12124	-	-	-
entrzID_100147734	20.04	23.68	23.82	40.48	42.66	37.81	19.94	23.94	18.87	1263	1445	1613	2976	3573	2382	1454	1525	1230	pco103778a	uncharacterized protein LOC100147734	-	-	-	-	-	GO:0097159//organic cyclic compound binding;GO:0070011//peptidase activity, acting on L-amino acid peptides;GO:0097367//carbohydrate derivative binding;GO:1901363//heterocyclic compound binding;GO:0016787//hydrolase activity;GO:0032550//purine ribonucleoside binding;GO:0008233//peptidase activity;GO:0003824//catalytic activity;GO:0001882//nucleoside binding;GO:0005488//binding;GO:0001883//purine …	GO:0071704//organic substance metabolic process;GO:0008152//metabolic process;GO:0043170//macromolecule metabolic process;GO:0019538//protein metabolic process;GO:0044238//primary metabolic process
entrzID_100147735	26.03	30.53	28.92	64.54	63.22	62.3	27.48	33.03	27.26	1579	1797	1886	4585	5115	3788	1931	2028	1713	FtsH2B	filamentation temperature-sensitive H 2B	-	-	-	-	-	GO:0008233//peptidase activity;GO:0097159//organic cyclic compound binding;GO:0003824//catalytic activity;GO:0070011//peptidase activity, acting on L-amino acid peptides;GO:0036094//small molecule binding;GO:0001882//nucleoside binding;GO:0032550//purine ribonucleoside binding;GO:0001883//purine nucleoside binding;GO:0032549//ribonucleoside binding;GO:0097367//carbohydrate derivative binding;GO:0…	GO:0043170//macromolecule metabolic process;GO:0019538//protein metabolic process;GO:0044238//primary metabolic process;GO:0071704//organic substance metabolic process;GO:0008152//metabolic process
entrzID_100147736	34.97	29.46	36.19	11.22	11	11.41	32.87	26.33	24.88	1245	1017	1386	460	512	399	1342	939	904	conz1	constans 1	-	-	-	-	-	GO:0043167//ion binding;GO:0046872//metal ion binding;GO:0046914//transition metal ion binding;GO:0043169//cation binding;GO:0005488//binding	-
entrzID_100147737	10.02	7.18	8.02	0.56	1.11	0.87	0.25	0.42	0.33	380	264	327	25	56	33	11	16	13	WRKY	WRKY DNA-binding protein	-	-	-	-	-	GO:0005488//binding;GO:0003677//DNA binding;GO:1901363//heterocyclic compound binding;GO:0097159//organic cyclic compound binding;GO:0003676//nucleic acid binding	GO:0060255//regulation of macromolecule metabolic process;GO:0065007//biological regulation;GO:0050789//regulation of biological process;GO:0019222//regulation of metabolic process;GO:0010468//regulation of gene expression
entrzID_100147738	2.21	2.38	2.25	2.57	2.73	3.06	3.03	2.9	3.14	119	124	130	162	196	165	189	158	175	vp8	probable glutamate carboxypeptidase VP8	-	-	-	-	-	-	-
entrzID_100158226	0	0.4	0.18	0.03	0.03	0.12	0.27	0.39	0.15	0	10	5	1	1	3	8	10	4	IPT5	isopentenyl transferase IPT5	Metabolism	Metabolism of terpenoids and polyketides;Global and Overview	ko01100//Metabolic pathways;ko01110//Biosynthesis of secondary metabolites;ko00908//Zeatin biosynthesis	K10760	-	GO:0003824//catalytic activity	GO:0044260//cellular macromolecule metabolic process;GO:0043170//macromolecule metabolic process;GO:1901360//organic cyclic compound metabolic process;GO:0034660//ncRNA metabolic process;GO:0006807//nitrogen compound metabolic process;GO:0044237//cellular metabolic process;GO:0009987//cellular process;GO:0006399//tRNA metabolic process;GO:0071704//organic substance metabolic process;GO:0006139//n…
entrzID_100158230	0.04	0.07	0.14	0	0.03	0	0.03	0.04	0	1	2	4	0	1	0	1	1	0	IPT4	isopentenyl transferase IPT4	Metabolism	Global and Overview;Metabolism of terpenoids and polyketides	ko01100//Metabolic pathways;ko01110//Biosynthesis of secondary metabolites;ko00908//Zeatin biosynthesis	K10760	-	GO:0003824//catalytic activity	GO:0008152//metabolic process;GO:1901360//organic cyclic compound metabolic process;GO:0044237//cellular metabolic process;GO:0046483//heterocycle metabolic process;GO:0006807//nitrogen compound metabolic process;GO:0016070//RNA metabolic process;GO:0009987//cellular process;GO:0006139//nucleobase-containing compound metabolic process;GO:0034641//cellular nitrogen compound metabolic process;GO:00…
entrzID_100158231	26.77	25.63	20.15	6.91	5.5	6.05	13.36	12.81	13.82	1197	1112	969	362	328	271	692	580	640	IPT1	isopentenyl transferase IPT1	Metabolism	Metabolism of terpenoids and polyketides;Global and Overview	ko01100//Metabolic pathways;ko01110//Biosynthesis of secondary metabolites;ko00908//Zeatin biosynthesis	K00791	GO:0005737//cytoplasm;GO:0044464//cell part;GO:0044444//cytoplasmic part;GO:0005623//cell;GO:0005622//intracellular;GO:0044424//intracellular part	GO:0005488//binding;GO:0032550//purine ribonucleoside binding;GO:0097159//organic cyclic compound binding;GO:0097367//carbohydrate derivative binding;GO:0036094//small molecule binding;GO:0016740//transferase activity;GO:0016765//transferase activity, transferring alkyl or aryl (other than methyl) groups;GO:0001883//purine nucleoside binding;GO:1901363//heterocyclic compound binding;GO:0003824//c…	GO:0044260//cellular macromolecule metabolic process;GO:0044237//cellular metabolic process;GO:0044238//primary metabolic process;GO:0034660//ncRNA metabolic process;GO:0006399//tRNA metabolic process;GO:0044763//single-organism cellular process;GO:0016070//RNA metabolic process;GO:0009690//cytokinin metabolic process;GO:0007049//cell cycle;GO:0006807//nitrogen compound metabolic process;GO:19013…
entrzID_100170234	3.53	4.78	3.84	5.08	3.62	3.93	5.31	5.02	6.36	153	202	191	267	228	195	291	239	312	pco089012	uncharacterized protein LOC100170234	-	-	-	-	GO:0031224//intrinsic component of membrane;GO:0044425//membrane part;GO:0016020//membrane	-	GO:0044699//single-organism process;GO:0044763//single-organism cellular process;GO:0009987//cellular process
entrzID_100170235	6.36	7.67	8.63	39.93	39.06	32.49	12.95	18.13	18.47	211	247	308	1552	1729	1081	498	609	635	gpm491	single-stranded DNA-binding protein WHY1, chloroplastic	-	-	-	-	-	-	-
entrzID_100170236	5.21	6.88	6.31	4.24	3.96	3.83	5.09	5.27	5.71	434	556	565	413	440	320	491	444	492	LOC100170236	starch synthase IV	-	-	-	-	-	-	-
entrzID_100170237	35.52	47.13	41.76	49.19	47.66	48.01	83.89	94.32	90.27	1121	1443	1417	1818	2006	1519	3067	3013	2951	pco064225	putative bifunctional nuclease precursor	-	-	-	-	-	-	-
entrzID_100170238	70.14	82.68	67.64	21.95	17.04	14.91	13.75	13.6	16.57	2145	2453	2224	786	695	457	487	421	525	TSA	tryptophan synthase alpha	Metabolism	Amino acid metabolism;Global and Overview	ko01100//Metabolic pathways;ko01110//Biosynthesis of secondary metabolites;ko01130//Biosynthesis of antibiotics;ko01230//Biosynthesis of amino acids;ko00260//Glycine, serine and threonine metabolism;ko00400//Phenylalanine, tyrosine and tryptophan biosynthesis	K01695	-	GO:0003824//catalytic activity;GO:0016836//hydro-lyase activity;GO:0016829//lyase activity;GO:0016835//carbon-oxygen lyase activity	GO:0042430//indole-containing compound metabolic process;GO:1901360//organic cyclic compound metabolic process;GO:1901564//organonitrogen compound metabolic process;GO:0008152//metabolic process;GO:0046483//heterocycle metabolic process;GO:0006807//nitrogen compound metabolic process;GO:0009308//amine metabolic process;GO:0034641//cellular nitrogen compound metabolic process;GO:0044237//cellular …
entrzID_100170239	10.67	12.08	13	7.33	7.79	8.32	7.47	7.51	7.76	882	985	1131	720	852	692	734	637	678	LOC100170239	trehalose-6-phosphate synthase	Metabolism	Carbohydrate metabolism;Global and Overview	ko01100//Metabolic pathways;ko00500//Starch and sucrose metabolism	K16055	-	GO:0046527//glucosyltransferase activity;GO:0003824//catalytic activity;GO:0016758//transferase activity, transferring hexosyl groups;GO:0035251//UDP-glucosyltransferase activity;GO:0016740//transferase activity;GO:0008194//UDP-glycosyltransferase activity;GO:0016757//transferase activity, transferring glycosyl groups	GO:0005984//disaccharide metabolic process;GO:0044237//cellular metabolic process;GO:0044763//single-organism cellular process;GO:0044710//single-organism metabolic process;GO:0005975//carbohydrate metabolic process;GO:0044262//cellular carbohydrate metabolic process;GO:0044723//single-organism carbohydrate metabolic process;GO:0044238//primary metabolic process;GO:0044699//single-organism proces…
entrzID_100170240	18.11	22.38	24.65	21.43	20.75	18.46	41.7	40.71	36.85	1602	1921	2344	2220	2448	1637	4273	3645	3376	umc1774	uncharacterized protein LOC100170240	Metabolism	Global and Overview;Carbohydrate metabolism	ko01100//Metabolic pathways;ko01110//Biosynthesis of secondary metabolites;ko00500//Starch and sucrose metabolism	K00688	-	-	-
entrzID_100170241	17.37	17.09	16.48	8.16	9.95	11.32	12.38	13.04	10.58	458	437	467	252	350	299.24	378	348	289	pco141288	uncharacterized protein LOC100170241	-	-	-	-	GO:0043226//organelle;GO:0044424//intracellular part;GO:0005622//intracellular;GO:0005623//cell;GO:0043227//membrane-bounded organelle;GO:0044464//cell part;GO:0043231//intracellular membrane-bounded organelle;GO:0043229//intracellular organelle	GO:0046914//transition metal ion binding;GO:0005488//binding;GO:0046872//metal ion binding;GO:0043169//cation binding;GO:0003824//catalytic activity;GO:0043167//ion binding	GO:0044238//primary metabolic process;GO:0071704//organic substance metabolic process;GO:0043412//macromolecule modification;GO:0009057//macromolecule catabolic process;GO:0070647//protein modification by small protein conjugation or removal;GO:0044699//single-organism process;GO:0030163//protein catabolic process;GO:0019941//modification-dependent protein catabolic process;GO:0036211//protein mo…
entrzID_100170242	4.76	5.73	4.39	3.16	3.11	2.95	2.47	2.83	2.6	108	126	107	84	94	67	65	65	61	umc1746	uncharacterized protein LOC100170242	Genetic Information Processing	Folding, sorting and degradation	ko04120//Ubiquitin mediated proteolysis	K04506	GO:0043227//membrane-bounded organelle;GO:0043226//organelle;GO:0043231//intracellular membrane-bounded organelle;GO:0043229//intracellular organelle;GO:0005622//intracellular;GO:0005623//cell;GO:0044424//intracellular part;GO:0044464//cell part	GO:0003824//catalytic activity;GO:0043169//cation binding;GO:0046914//transition metal ion binding;GO:0043167//ion binding;GO:0046872//metal ion binding;GO:0005488//binding	GO:0043170//macromolecule metabolic process;GO:0044238//primary metabolic process;GO:0009056//catabolic process;GO:0044699//single-organism process;GO:0044265//cellular macromolecule catabolic process;GO:0032501//multicellular organismal process;GO:0019538//protein metabolic process;GO:0006508//proteolysis;GO:0051603//proteolysis involved in cellular protein catabolic process;GO:0044248//cellular…
entrzID_100170243	23.28	19.83	20.09	13.27	13.91	14.66	14.42	12.27	12.83	857	708	795	572	683	541	615	457	489	cl5847_1	uncharacterized protein LOC100170243	Genetic Information Processing	Folding, sorting and degradation	ko04120//Ubiquitin mediated proteolysis	K04506	-	-	-
entrzID_100170244	3.01	3.54	4.45	7.58	6.88	7.82	6.9	8.46	8.28	100	130	143	305	333	279	270	289	290	SINA6	putative seven in absentia domain family protein	Genetic Information Processing	Folding, sorting and degradation	ko04120//Ubiquitin mediated proteolysis	K04506	-	-	-
entrzID_100170245	39.14	31.08	30.18	45.31	47.01	42.2	21.58	21.44	21.64	1470	1124	1219	1993	2355	1589	939	815	842	SINA2	putative seven in absentia domain family protein	Genetic Information Processing	Folding, sorting and degradation	ko04120//Ubiquitin mediated proteolysis	K04506	-	-	-
entrzID_100170246	10.39	11.39	9.89	13.97	13.72	11.94	32.46	29.51	31.75	397.5	423	407	626.2	700.03	457.79	1438.81	1142.82	1258.43	hex2	hexokinase 2	Metabolism	Global and Overview;Carbohydrate metabolism	ko01100//Metabolic pathways;ko01110//Biosynthesis of secondary metabolites;ko01130//Biosynthesis of antibiotics;ko01120//Microbial metabolism in diverse environments;ko01200//Carbon metabolism;ko00500//Starch and sucrose metabolism;ko00520//Amino sugar and nucleotide sugar metabolism;ko00010//Glycolysis / Gluconeogenesis;ko00051//Fructose and mannose metabolism;ko00052//Galactose metabolism	K00844	-	-	-
entrzID_100170247	13.86	13.73	13.98	6.89	6.79	7.84	10.72	10.25	10.57	1229	1181	1333	715	803	697	1101	920	971	cl34363_1	uncharacterized protein LOC100170247	-	-	-	-	-	-	-
entrzID_100170248	11.19	11.93	10.74	6.38	5.33	5.93	9.13	9.64	10.07	637	657	654	412	393	332	600	554	591.15	LOC100170248	hexose transporter	-	-	-	-	-	-	-
entrzID_100170249	0.34	0.19	0.32	0.29	0.23	0.28	0.19	0.22	0.3	11	6	11	11	10	9	7	7	10	BT2A	nucleotide sugar translocator BT2A	-	-	-	-	GO:0016020//membrane;GO:0044425//membrane part;GO:0031224//intrinsic component of membrane	-	GO:0009987//cellular process;GO:0044699//single-organism process;GO:0044763//single-organism cellular process
entrzID_100170250	8.24	6.34	6.57	1.68	1.49	0.98	4.61	4.19	3.45	418	312	358	100	101	50	271	215	181	LOC100170250	starch synthase V	-	-	-	-	-	GO:0000009//alpha-1,6-mannosyltransferase activity;GO:0003824//catalytic activity;GO:0016758//transferase activity, transferring hexosyl groups;GO:0000030//mannosyltransferase activity;GO:0046527//glucosyltransferase activity;GO:0016740//transferase activity;GO:0016757//transferase activity, transferring glycosyl groups	GO:0070085//glycosylation;GO:0044699//single-organism process;GO:0005975//carbohydrate metabolic process;GO:0071704//organic substance metabolic process;GO:0044723//single-organism carbohydrate metabolic process;GO:0008152//metabolic process;GO:0044238//primary metabolic process;GO:0044710//single-organism metabolic process
entrzID_100170665	118.35	110.09	92.06	58.81	54.03	79.93	60.5	52.07	55.7	2977.34	2687.11	2490.21	1732.71	1812.94	2015.68	1763.22	1325.77	1451.36	NAC1	NAC1 transcription factor	-	-	-	-	GO:0043229//intracellular organelle;GO:0005623//cell;GO:0044424//intracellular part;GO:0043231//intracellular membrane-bounded organelle;GO:0005622//intracellular;GO:0044464//cell part;GO:0043226//organelle;GO:0043227//membrane-bounded organelle	-	GO:1901576//organic substance biosynthetic process;GO:0043170//macromolecule metabolic process;GO:0050789//regulation of biological process;GO:0044237//cellular metabolic process;GO:0010468//regulation of gene expression;GO:0044249//cellular biosynthetic process;GO:0034645//cellular macromolecule biosynthetic process;GO:0071704//organic substance metabolic process;GO:0009987//cellular process;GO:…
entrzID_100174970	0.62	0.66	0.9	1.34	1.23	1.61	0.75	0.96	1.02	30	31	47	78	81	80	42	47	51	IPT	isopentenyl transferase	Metabolism	Metabolism of terpenoids and polyketides;Global and Overview	ko01100//Metabolic pathways;ko01110//Biosynthesis of secondary metabolites;ko00908//Zeatin biosynthesis	K00791	GO:0005623//cell;GO:0044444//cytoplasmic part;GO:0005737//cytoplasm;GO:0044464//cell part;GO:0005622//intracellular;GO:0044424//intracellular part	GO:1901363//heterocyclic compound binding;GO:0097367//carbohydrate derivative binding;GO:0032549//ribonucleoside binding;GO:0005488//binding;GO:0001883//purine nucleoside binding;GO:0016765//transferase activity, transferring alkyl or aryl (other than methyl) groups;GO:0016740//transferase activity;GO:0097159//organic cyclic compound binding;GO:0032550//purine ribonucleoside binding;GO:0036094//s…	GO:0034641//cellular nitrogen compound metabolic process;GO:0044699//single-organism process;GO:0034660//ncRNA metabolic process;GO:0044763//single-organism cellular process;GO:0006399//tRNA metabolic process;GO:0071704//organic substance metabolic process;GO:0006139//nucleobase-containing compound metabolic process;GO:0006807//nitrogen compound metabolic process;GO:0007049//cell cycle;GO:0008152…
entrzID_100174971	23	26.29	20.48	11.72	10.58	12.13	10.97	8.95	10.22	541	600	518	323	332	286	299	213	249	LOC100174971	putative GTP-binding protein	-	-	-	-	GO:0005623//cell;GO:0044464//cell part	GO:0032549//ribonucleoside binding;GO:0032550//purine ribonucleoside binding;GO:0001882//nucleoside binding;GO:0036094//small molecule binding;GO:1901363//heterocyclic compound binding;GO:0097159//organic cyclic compound binding;GO:0001883//purine nucleoside binding;GO:0005488//binding;GO:0097367//carbohydrate derivative binding	GO:0035556//intracellular signal transduction;GO:0023052//signaling;GO:0044700//single organism signaling;GO:0044763//single-organism cellular process;GO:0065007//biological regulation;GO:0007165//signal transduction;GO:0050896//response to stimulus;GO:0050794//regulation of cellular process;GO:0009987//cellular process;GO:0051716//cellular response to stimulus;GO:0007154//cell communication;GO:0…
entrzID_100174972	40.06	57.26	52.35	78.9	75.37	64.36	31.46	58.76	41.95	1714	2376.89	2408.31	3953.43	4300.8	2759.99	1559	2544.68	1858.81	LOC100174972	dhurrinase-like B-glucosidase	Metabolism	Carbohydrate metabolism;Metabolism of other amino acids;Biosynthesis of other secondary metabolites;Global and Overview	ko01100//Metabolic pathways;ko01110//Biosynthesis of secondary metabolites;ko00500//Starch and sucrose metabolism;ko00940//Phenylpropanoid biosynthesis;ko00460//Cyanoamino acid metabolism	K01188	GO:0044424//intracellular part;GO:0044444//cytoplasmic part;GO:0043231//intracellular membrane-bounded organelle;GO:0009536//plastid;GO:0043229//intracellular organelle;GO:0005622//intracellular;GO:0005623//cell;GO:0043227//membrane-bounded organelle;GO:0044464//cell part;GO:0005737//cytoplasm;GO:0043226//organelle	GO:0016787//hydrolase activity;GO:0016798//hydrolase activity, acting on glycosyl bonds;GO:0004553//hydrolase activity, hydrolyzing O-glycosyl compounds;GO:0015926//glucosidase activity;GO:0003824//catalytic activity	GO:0050794//regulation of cellular process;GO:0050789//regulation of biological process;GO:0009719//response to endogenous stimulus;GO:0010033//response to organic substance;GO:0050896//response to stimulus;GO:0009725//response to hormone;GO:0042221//response to chemical;GO:0023052//signaling;GO:0009755//hormone-mediated signaling pathway;GO:0032870//cellular response to hormone stimulus;GO:00713…
entrzID_100191140	17.48	24.44	27.6	89.03	107.91	84.91	36.51	49.33	33.76	700.98	950.72	1190	4180.59	5771	3413	1696	2002	1402	LOC100191140	porphobilinogen deaminase	Metabolism	Metabolism of cofactors and vitamins;Global and Overview	ko01100//Metabolic pathways;ko01110//Biosynthesis of secondary metabolites;ko01120//Microbial metabolism in diverse environments;ko00860//Porphyrin and chlorophyll metabolism	K01749	-	-	GO:0018065//protein-cofactor linkage;GO:0043170//macromolecule metabolic process;GO:0006464//cellular protein modification process;GO:0044260//cellular macromolecule metabolic process;GO:0008152//metabolic process;GO:0018130//heterocycle biosynthetic process;GO:0009058//biosynthetic process;GO:0009987//cellular process;GO:0044237//cellular metabolic process;GO:0044267//cellular protein metabolic …
entrzID_100191141	0	0	0	0	0	0	2.62	0.19	0.28	0	0	0	0	0	0	94	6	9	LOC100191141	jasmonate-induced protein	-	-	-	-	-	-	-
entrzID_100191142	9.19	11.04	9.64	29.48	31.76	30.55	13.79	14.71	13.96	362.49	417.51	405.7	1350.5	1655.28	1196.69	622.46	583.64	565.29	LOC100191142	uncharacterized LOC100191142	-	-	-	-	-	-	-
entrzID_100191143	20.7	17.87	17.69	12.19	13.83	12.47	12.67	11.14	10.97	716	600	658	494	638	432.37	508	390	393	pco099852b	uncharacterized protein LOC100191143	-	-	-	-	GO:0044428//nuclear part;GO:0044446//intracellular organelle part;GO:0005634//nucleus;GO:0008023//transcription elongation factor complex;GO:0070013//intracellular organelle lumen;GO:0005654//nucleoplasm;GO:0044424//intracellular part;GO:0031974//membrane-enclosed lumen;GO:0005623//cell;GO:0043231//intracellular membrane-bounded organelle;GO:0044451//nucleoplasm part;GO:0032991//macromolecular co…	-	-
entrzID_100191144	15.7	15.71	16.12	5.05	4.67	5.72	6.29	8.49	7.14	680	661	749	255	269	247	315	371	320	LOC100191144	uncharacterized protein LOC100191144 precursor	Metabolism	Global and Overview;Carbohydrate metabolism	ko01100//Metabolic pathways;ko01110//Biosynthesis of secondary metabolites;ko01130//Biosynthesis of antibiotics;ko01120//Microbial metabolism in diverse environments;ko00010//Glycolysis / Gluconeogenesis;ko00052//Galactose metabolism	K01785	-	GO:0003824//catalytic activity;GO:0016853//isomerase activity;GO:0005488//binding;GO:0016854//racemase and epimerase activity;GO:0016857//racemase and epimerase activity, acting on carbohydrates and derivatives	GO:0005996//monosaccharide metabolic process;GO:0005975//carbohydrate metabolic process;GO:0044699//single-organism process;GO:0008152//metabolic process;GO:0044281//small molecule metabolic process;GO:0044710//single-organism metabolic process;GO:0044723//single-organism carbohydrate metabolic process;GO:0044238//primary metabolic process;GO:0071704//organic substance metabolic process
entrzID_100191145	12.94	11.92	9.27	4.32	3.87	6.19	8.44	9.47	11.35	471	421	363	184	188	226	356	349	428	LOC100191145	putative thioredoxin superfamily protein	-	-	-	-	-	GO:0003824//catalytic activity;GO:0015036//disulfide oxidoreductase activity;GO:0016667//oxidoreductase activity, acting on a sulfur group of donors;GO:0016491//oxidoreductase activity	GO:0065008//regulation of biological quality;GO:0019725//cellular homeostasis;GO:0008152//metabolic process;GO:0009987//cellular process;GO:0044763//single-organism cellular process;GO:0065007//biological regulation;GO:0044699//single-organism process;GO:0044710//single-organism metabolic process;GO:0042592//homeostatic process
entrzID_100191146	12.64	14.85	13.53	29.73	28.75	26.67	27.19	26.18	33.92	366	417	421	1008	1110	774	912	767	1017	cl10007_1b	uncharacterized LOC100191146	Genetic Information Processing	Transcription	ko03040//Spliceosome	K12741	-	GO:0097159//organic cyclic compound binding;GO:0005488//binding	-
entrzID_100191147	36.44	35.66	35.35	27.55	30.36	30.1	21.2	19.47	21	2496	2371	2602	2212	2770	2069	1683	1349	1492	LOC100191147	uncharacterized protein LOC100191147	-	-	-	-	-	GO:0016740//transferase activity;GO:0001883//purine nucleoside binding;GO:0036094//small molecule binding;GO:0016772//transferase activity, transferring phosphorus-containing groups;GO:0003824//catalytic activity;GO:0032550//purine ribonucleoside binding;GO:0005488//binding;GO:0097159//organic cyclic compound binding;GO:1901363//heterocyclic compound binding;GO:0032549//ribonucleoside binding;GO:…	GO:0008152//metabolic process;GO:0043412//macromolecule modification;GO:0009987//cellular process;GO:0006464//cellular protein modification process;GO:0006793//phosphorus metabolic process;GO:0019538//protein metabolic process;GO:0044237//cellular metabolic process;GO:0006796//phosphate-containing compound metabolic process;GO:0071704//organic substance metabolic process;GO:0044260//cellular macr…
entrzID_100191148	30.56	27.17	30.01	16.52	19.02	16.24	14.8	13.39	14.63	1055	910	1114	668	876	562	592	468	523	pco080890	uncharacterized protein LOC100191148	-	-	-	-	GO:0005622//intracellular;GO:0031224//intrinsic component of membrane;GO:0044424//intracellular part;GO:0044422//organelle part;GO:0031967//organelle envelope;GO:0043231//intracellular membrane-bounded organelle;GO:0019866//organelle inner membrane;GO:0043229//intracellular organelle;GO:0044464//cell part;GO:0031090//organelle membrane;GO:0043227//membrane-bounded organelle;GO:0005623//cell;GO:00…	GO:0005488//binding;GO:0043169//cation binding;GO:0043167//ion binding	GO:0065003//macromolecular complex assembly;GO:0070271//protein complex biogenesis;GO:0065007//biological regulation;GO:0008535//respiratory chain complex IV assembly;GO:0006605//protein targeting;GO:0071702//organic substance transport;GO:0022607//cellular component assembly;GO:0006886//intracellular protein transport;GO:0051179//localization;GO:0044085//cellular component biogenesis;GO:0017004/…
entrzID_100191149	17.31	18.78	18.52	35.02	39.82	33.49	19.51	19.6	19.64	644	678	741	1526	1976	1249	841	738	757	LOC100191149	uncharacterized protein LOC100191149	-	-	-	-	-	-	-
entrzID_100191150	24.01	29.3	27.38	51.04	56.05	49.1	48.04	45.68	45.22	716	848	878	1783	2230	1468	1660	1379	1397	pco101267	uncharacterized protein LOC100191150 precursor	-	-	-	-	-	-	GO:0019725//cellular homeostasis;GO:0042592//homeostatic process;GO:0044699//single-organism process;GO:0065007//biological regulation;GO:0009987//cellular process;GO:0044763//single-organism cellular process;GO:0065008//regulation of biological quality
entrzID_100191151	9.59	18.21	12.05	40.76	49.07	44.64	43.64	45.61	37.84	421	776	569	2096	2874	1965	2220	2027	1721	LOC100191151	uncharacterized protein LOC100191151 precursor	-	-	-	-	-	GO:0003824//catalytic activity	-
entrzID_100191152	57.8	45.53	49.87	28.63	27.52	27.85	44.97	44.21	43.81	1927	1473	1788	1118	1224	931	1737	1492	1513	umc2734	uncharacterized protein LOC100191152	Metabolism	Lipid metabolism;Global and Overview	ko01100//Metabolic pathways;ko00564//Glycerophospholipid metabolism	K00968	-	GO:0003824//catalytic activity;GO:0016740//transferase activity;GO:0016772//transferase activity, transferring phosphorus-containing groups	GO:0008152//metabolic process
entrzID_100191153	2.99	5.57	4.26	3.41	3.85	3.78	7.52	8.87	7.06	102	184	156	136	175	129	297	306	249	LOC100191153	uncharacterized protein LOC100191153	Metabolism	Global and Overview;Biosynthesis of other secondary metabolites	ko01100//Metabolic pathways;ko01110//Biosynthesis of secondary metabolites;ko00940//Phenylpropanoid biosynthesis	K00430	-	-	-
entrzID_100191154	39.66	40.25	41.38	77.15	78.39	72.12	51.36	50.99	57.39	1043.45	1027.55	1170.61	2377.57	2751.25	1902.21	1565.45	1358	1564.09	pco108605	uncharacterized protein LOC100191154	Genetic Information Processing	Folding, sorting and degradation	ko03050//Proteasome	K02730	GO:0005623//cell;GO:0043227//membrane-bounded organelle;GO:0044464//cell part;GO:0043231//intracellular membrane-bounded organelle;GO:0043234//protein complex;GO:0044424//intracellular part;GO:0043229//intracellular organelle;GO:0032991//macromolecular complex;GO:0005622//intracellular;GO:0043226//organelle	GO:0004175//endopeptidase activity;GO:0008233//peptidase activity;GO:0070011//peptidase activity, acting on L-amino acid peptides;GO:0003824//catalytic activity;GO:0016787//hydrolase activity	GO:0019941//modification-dependent protein catabolic process;GO:0044257//cellular protein catabolic process;GO:0044265//cellular macromolecule catabolic process;GO:0009056//catabolic process;GO:0044260//cellular macromolecule metabolic process;GO:0030163//protein catabolic process;GO:0009987//cellular process;GO:1901575//organic substance catabolic process;GO:0043170//macromolecule metabolic proc…
entrzID_100191155	20.79	22.28	23.44	35.04	35.95	35.76	28.91	25.87	29.7	725	754	879	1431	1672	1250	1168	913	1073	cl19610_1(367)	uncharacterized protein LOC100191155	-	-	-	-	GO:0005623//cell;GO:0005622//intracellular;GO:0044464//cell part;GO:0005737//cytoplasm;GO:0044424//intracellular part;GO:0044444//cytoplasmic part	-	-
entrzID_100191156	41.21	38.08	39.99	34.28	31.39	30.88	32.37	34.27	36.07	1313	1166	1367.92	1370.87	1407	1045.93	1186	1097.93	1179.93	SC32	arginine/serine-rich splicing factor SC32 transcript II	Genetic Information Processing	Transcription	ko03040//Spliceosome	K12891	-	GO:0005488//binding;GO:0097159//organic cyclic compound binding	-
entrzID_100191157	3.1	3.18	4.05	4.64	3.58	4.41	4.35	4.21	4.53	114	113	159	200	177	163	186	156	173	LOC100191157	uncharacterized protein LOC100191157	-	-	-	-	-	GO:0043167//ion binding;GO:0043169//cation binding;GO:0005488//binding	-
entrzID_100191158	119.06	120.28	121.83	113.45	108.08	107.31	136.54	136.73	138	4657.06	4564.65	5123.84	5197.48	5638.78	4207.79	6187.28	5413.62	5591.39	LOC100191158	uncharacterized protein LOC100191158	-	-	-	-	-	-	-
entrzID_100191159	44.1	33.49	36.67	37.11	40.06	47.16	29.86	25.93	25.36	3326	2450.51	2974	3277.55	4030	3565.83	2609	1979.69	1981	LOC100191159	uncharacterized protein LOC100191159	-	-	-	-	-	-	-
entrzID_100191160	9.38	10.56	9.5	7.4	7.18	8.03	9.72	10.91	11.14	339	370	369	313	346	291	407	399	417	LOC100191160	uncharacterized protein LOC100191160	-	-	-	-	-	-	-
entrzID_100191161	9.27	6.22	4.85	0.42	0.45	0.92	2.08	1.92	1.69	281	183	158	15	18	28	73	59	53	LOC100191161	uncharacterized LOC100191161	-	-	-	-	-	-	-
entrzID_100191162	2.52	2.27	1.97	5.2	5.01	5.03	4.1	5.12	5.32	93	81	77.98	224.55	246.22	186	174.97	191	203	cl6408_-2	uncharacterized protein LOC100191162	-	-	-	-	-	-	-
entrzID_100191163	4.12	5.21	4.17	1.46	1.02	1.81	5.3	5.61	6.25	145	178	158	60	48	64	216	200	228	LOC100191163	uncharacterized LOC100191163	-	-	-	-	-	-	GO:0022414//reproductive process;GO:0044707//single-multicellular organism process;GO:0003006//developmental process involved in reproduction;GO:0048229//gametophyte development;GO:0000003//reproduction;GO:0044699//single-organism process;GO:0071840//cellular component organization or biogenesis;GO:0044763//single-organism cellular process;GO:0048285//organelle fission;GO:0006996//organelle organ…
entrzID_100191164	13.83	12.28	13.36	13.97	14.22	13.55	15.4	17.09	13.72	530	457	552	630	729	522	683	663	545	LOC100191164	uncharacterized protein LOC100191164	-	-	-	-	-	GO:0003824//catalytic activity;GO:0016788//hydrolase activity, acting on ester bonds;GO:0016787//hydrolase activity;GO:0042578//phosphoric ester hydrolase activity;GO:0016791//phosphatase activity;GO:0004721//phosphoprotein phosphatase activity	GO:0006793//phosphorus metabolic process;GO:0006796//phosphate-containing compound metabolic process;GO:0016311//dephosphorylation;GO:0044267//cellular protein metabolic process;GO:0044237//cellular metabolic process;GO:0008152//metabolic process;GO:0071704//organic substance metabolic process;GO:0044238//primary metabolic process;GO:0019538//protein metabolic process;GO:0006464//cellular protein…
entrzID_100191165	5.89	12.41	11.6	29.57	29.47	27.14	29.52	36.08	33.47	203	415	430	1194	1355	938	1179	1259	1195	LOC100191165	2-dehydro-3-deoxyphosphooctonate aldolase	-	-	-	-	GO:0044424//intracellular part;GO:0044464//cell part;GO:0005623//cell;GO:0005622//intracellular	GO:0003824//catalytic activity;GO:0016765//transferase activity, transferring alkyl or aryl (other than methyl) groups;GO:0016740//transferase activity	GO:0008152//metabolic process
entrzID_100191166	12.38	9.9	10.5	7.59	7.37	7.41	7.8	8.52	7.87	419	325	382	299	332	251	306	292	276	LOC100191166	uncharacterized protein LOC100191166	-	-	-	-	-	-	-
entrzID_100191167	59.51	57.48	52	36.55	31.34	34.88	37.49	33.69	38.87	2180	2043	2048	1568	1531	1281	1591	1249	1475	cl12955_1	uncharacterized protein LOC100191167	-	-	-	-	-	-	-
entrzID_100191168	22.36	22.39	23.01	28.55	30.55	27.62	28.68	27.57	32.25	630	612	697	942	1148	780	936	786	941	umc1496	uncharacterized protein LOC100191168	Cellular Processes	Transport and catabolism	ko04144//Endocytosis	K07904	-	GO:0001883//purine nucleoside binding;GO:0032549//ribonucleoside binding;GO:0005488//binding;GO:0001882//nucleoside binding;GO:1901363//heterocyclic compound binding;GO:0036094//small molecule binding;GO:0097367//carbohydrate derivative binding;GO:0097159//organic cyclic compound binding;GO:0032550//purine ribonucleoside binding	GO:0051179//localization;GO:0044699//single-organism process;GO:0007154//cell communication;GO:0035556//intracellular signal transduction;GO:0008104//protein localization;GO:0044763//single-organism cellular process;GO:0044700//single organism signaling;GO:0065007//biological regulation;GO:0050794//regulation of cellular process;GO:0050896//response to stimulus;GO:0009987//cellular process;GO:000…
entrzID_100191169	22.36	16.24	15.62	5.25	6.48	16.55	5.83	5.49	6.47	861	607	647	237	333	639	260	214	258	TIDP3506	uncharacterized protein LOC100191169	-	-	-	-	-	GO:0003824//catalytic activity	-
entrzID_100191170	5.41	5.52	4.83	4.17	4.96	4.23	7.28	5.38	3.77	194	192	186	175	237	152	302	195	140	WRKY30	putative WRKY DNA-binding domain superfamily protein	-	-	-	-	-	GO:0005488//binding;GO:0097159//organic cyclic compound binding;GO:0003676//nucleic acid binding;GO:0003677//DNA binding;GO:1901363//heterocyclic compound binding	GO:0010468//regulation of gene expression;GO:0019222//regulation of metabolic process;GO:0060255//regulation of macromolecule metabolic process;GO:0065007//biological regulation;GO:0050789//regulation of biological process
entrzID_100191171	19.86	20.76	17.69	8.19	9.33	9.54	14.32	13.02	14.69	710	720	680	343	445	342	593	471	544	LOC100191171	uncharacterized protein LOC100191171	Metabolism	Metabolism of other amino acids;Metabolism of cofactors and vitamins;Global and Overview	ko01100//Metabolic pathways;ko01110//Biosynthesis of secondary metabolites;ko00410//beta-Alanine metabolism;ko00770//Pantothenate and CoA biosynthesis	K01918	GO:0044424//intracellular part;GO:0044444//cytoplasmic part;GO:0005622//intracellular;GO:0005623//cell;GO:0005737//cytoplasm;GO:0044464//cell part	GO:0003824//catalytic activity;GO:0001883//purine nucleoside binding;GO:0005515//protein binding;GO:0016879//ligase activity, forming carbon-nitrogen bonds;GO:0005488//binding;GO:0001882//nucleoside binding;GO:1901363//heterocyclic compound binding;GO:0097367//carbohydrate derivative binding;GO:0016881//acid-amino acid ligase activity;GO:0032550//purine ribonucleoside binding;GO:0036094//small mo…	GO:0006732//coenzyme metabolic process;GO:0022414//reproductive process;GO:0003006//developmental process involved in reproduction;GO:0044249//cellular biosynthetic process;GO:0051188//cofactor biosynthetic process;GO:0009058//biosynthetic process;GO:0008152//metabolic process;GO:0009987//cellular process;GO:0051186//cofactor metabolic process;GO:0000003//reproduction;GO:0044237//cellular metabol…
entrzID_100191172	18.1	18.26	19.27	27.14	28.65	30.21	18.82	19.43	18.93	791	775	906	1388	1669	1322	953	860	857	cl11072_-2	uncharacterized protein LOC100191172	-	-	-	-	-	-	-
entrzID_100191173	10.16	12.77	11.97	11.83	11.89	12	10.09	12.52	10.36	360	439	456	491	562	426	414	449	380	LOC100191173	uncharacterized protein LOC100191173	-	-	-	-	-	GO:0008194//UDP-glycosyltransferase activity;GO:0003824//catalytic activity;GO:0016740//transferase activity;GO:0016757//transferase activity, transferring glycosyl groups	-
entrzID_100191174	3.99	7.53	5.9	16.92	16.58	16.91	11.51	11.25	11.86	144	264	229	719	801	614	483	412	445	si707004g09	uncharacterized protein LOC100191174	-	-	-	-	-	-	-
entrzID_100191175	0.03	0	0	0	0	0	0.02	0	0.08	1	0	0	0	0	0	1	0	3	BAD1	TCP transcription factor	-	-	-	-	-	-	-
entrzID_100191176	46.97	48.01	45.27	28.83	26.03	22.89	30.43	35.84	32.54	1572	1559	1629	1130	1162	768	1180	1214	1128	LOC100191176	uncharacterized protein LOC100191176	-	-	-	-	-	-	-
entrzID_100191177	11.03	8.12	9.78	11.1	11.28	10.56	10.95	11.08	9.95	375.37	267.01	356.03	445.02	516.09	363.11	430.68	380.02	351.03	LOC100191177	uncharacterized protein LOC100191177	-	-	-	-	-	-	-
entrzID_100191178	1.82	7.95	2.09	37	49.36	38.61	44.58	39.69	44.84	68	288	84	1618	2458	1445	1928	1500	1734	TIDP3581	uncharacterized protein LOC100191178 precursor	-	-	-	-	-	-	-
entrzID_100191179	85.57	110.1	105.19	142.71	140.77	127.88	76	83.63	80.65	2999	3744	3964	5858	6581	4493	3086	2967	2928	AY106269	uncharacterized protein LOC100191179	Metabolism	Lipid metabolism;Global and Overview	ko01110//Biosynthesis of secondary metabolites;ko01212//Fatty acid metabolism;ko01040//Biosynthesis of unsaturated fatty acids;ko00062//Fatty acid elongation	K10258	GO:0044464//cell part;GO:0044425//membrane part;GO:0031224//intrinsic component of membrane;GO:0005622//intracellular;GO:0044424//intracellular part;GO:0005623//cell;GO:0016020//membrane	GO:0016491//oxidoreductase activity;GO:0003824//catalytic activity	GO:0044710//single-organism metabolic process;GO:0044238//primary metabolic process;GO:0044699//single-organism process;GO:0008152//metabolic process
entrzID_100191180	2.81	2.24	2.1	1.89	2.18	1.95	3.39	4.08	4.25	113	90	96	98	123	83	171	174	182	LOC100191180	putative RING zinc finger domain superfamily protein	-	-	-	-	-	GO:0005488//binding;GO:0043167//ion binding;GO:0043169//cation binding	-
entrzID_100191181	4.27	5.67	6.28	6.84	7.99	6.88	7.43	9.51	8.33	150	193	237	281	374	242	302	338	303	pco138649	uncharacterized protein LOC100191181	-	-	-	-	-	-	-
entrzID_100191182	4.58	5.2	6.42	5.68	6.71	5.81	5.53	5.2	5.41	188	207	283	273	367	239	263	216	230	bZIP124	putative bZIP transcription factor superfamily protein	-	-	-	-	-	GO:1901363//heterocyclic compound binding;GO:0003677//DNA binding;GO:0003676//nucleic acid binding;GO:0097159//organic cyclic compound binding;GO:0005488//binding	GO:0019222//regulation of metabolic process;GO:0065007//biological regulation;GO:0060255//regulation of macromolecule metabolic process;GO:0010468//regulation of gene expression;GO:0050789//regulation of biological process
entrzID_100191183	1.83	2.89	1.98	4.9	4.05	5.02	3	4.18	3.46	62	95	72	198	185	173	119	144	122	LOC100191183	uncharacterized protein LOC100191183	-	-	-	-	-	-	-
entrzID_100191184	76.1	56.99	51.52	35.04	21.8	41.75	107.09	95.92	113.62	2327	1691	1694	1255	889	1280	3794	2969	3599	AI665898	uncharacterized protein LOC100191184	-	-	-	-	GO:0031224//intrinsic component of membrane;GO:0031090//organelle membrane;GO:0044422//organelle part;GO:0043227//membrane-bounded organelle;GO:0043226//organelle;GO:0016020//membrane;GO:0044425//membrane part	-	-
entrzID_100191185	19.19	16.03	18.32	39.93	40.65	39.54	15.81	15.9	17.47	612	496	628	1491	1729	1264	584	513	577	LOC100191185	zinc finger C-x8-C-x5-C-x3-H type family protein	-	-	-	-	-	GO:0005488//binding;GO:0097159//organic cyclic compound binding;GO:0043167//ion binding;GO:0043169//cation binding;GO:0003676//nucleic acid binding;GO:1901363//heterocyclic compound binding	-
entrzID_100191186	29.23	24.77	23.66	29.22	24.26	22.24	21.98	27.51	29.44	537	442	470	634	600	413	467	515	559	LOC100191186	uncharacterized protein LOC100191186	-	-	-	-	-	-	-
entrzID_100191187	13.09	12.75	11.87	9.53	9.08	9.73	13.48	13.06	12.29	400	378	390	341	370	298	477	404	389	LOC100191187	UBA/TS-N domain-containing protein	-	-	-	-	GO:0031224//intrinsic component of membrane;GO:0016020//membrane;GO:0044425//membrane part	-	GO:0043170//macromolecule metabolic process;GO:0044238//primary metabolic process;GO:0071704//organic substance metabolic process;GO:0019538//protein metabolic process;GO:0008152//metabolic process
entrzID_100191188	20.4	15.81	15.16	7.06	6.09	8.23	11.15	7.34	8.25	2033	1529	1625	824	809	822	1287	741	852	LOC100191188	uncharacterized protein LOC100191188	-	-	-	-	-	-	-
entrzID_100191189	28.26	25.85	26.38	44.55	44.56	44.71	37.81	38.54	36.89	996	884	1000	1839	2095	1580	1544	1375	1347	pco105718	uncharacterized protein LOC100191189	Genetic Information Processing	Translation	ko03015//mRNA surveillance pathway	K04382	-	GO:0003824//catalytic activity	GO:0006793//phosphorus metabolic process;GO:0009987//cellular process;GO:0044237//cellular metabolic process;GO:0006796//phosphate-containing compound metabolic process;GO:0008152//metabolic process
entrzID_100191190	22.2	38.71	37.1	175.33	173.45	144.36	118.81	103.01	129.27	713	1206	1281	6594	7429	4647	4420	3348	4300	csu505(rpL7)	uncharacterized protein LOC100191190	Genetic Information Processing	Translation	ko03010//Ribosome	K02936	GO:0030529//intracellular ribonucleoprotein complex;GO:0005622//intracellular;GO:0044464//cell part;GO:0032991//macromolecular complex;GO:1990904//ribonucleoprotein complex;GO:0005623//cell;GO:0044424//intracellular part	-	GO:0044085//cellular component biogenesis;GO:0022613//ribonucleoprotein complex biogenesis;GO:0071840//cellular component organization or biogenesis
entrzID_100191191	22	19.58	20.72	34.83	35.81	34.17	24.34	21.91	23.97	817	703	827	1516	1766	1266	1045	821	921	LOC100191191	uncharacterized protein LOC100191191	-	-	-	-	-	-	-
entrzID_100191192	116.66	95.67	115.19	79.7	92.76	88.79	103.43	91.24	94.11	4247	3379	4509	3398	4504	3240.49	4362	3362	3549	pco124661	uncharacterized protein LOC100191192	Metabolism	Lipid metabolism	ko00061//Fatty acid biosynthesis	K10782	-	GO:0004312//fatty acid synthase activity;GO:0016747//transferase activity, transferring acyl groups other than amino-acyl groups;GO:0016746//transferase activity, transferring acyl groups;GO:0016787//hydrolase activity;GO:0003824//catalytic activity;GO:0016740//transferase activity;GO:0016788//hydrolase activity, acting on ester bonds;GO:0016297//acyl-[acyl-carrier-protein] hydrolase activity;GO:…	GO:0044255//cellular lipid metabolic process;GO:0032787//monocarboxylic acid metabolic process;GO:0006629//lipid metabolic process;GO:0044238//primary metabolic process;GO:0043436//oxoacid metabolic process;GO:0006631//fatty acid metabolic process;GO:0006082//organic acid metabolic process;GO:0009987//cellular process;GO:0044237//cellular metabolic process;GO:0044699//single-organism process;GO:0…
entrzID_100191193	12.39	11.82	12.68	9.81	11	9.37	7.63	8.59	7.12	514	476	566	477	609	390	367	361	306	pco133815	uncharacterized protein LOC100191193	-	-	-	-	-	-	-
entrzID_100191194	34.18	34.9	34.2	41.41	39.39	36.76	38.59	43.58	44.35	974	965	1048	1382	1497	1050	1274	1257	1309	LOC100191194	acid phosphatase 1 precursor	-	-	-	-	-	-	GO:0009987//cellular process;GO:0008152//metabolic process;GO:0044237//cellular metabolic process;GO:0006796//phosphate-containing compound metabolic process;GO:0006793//phosphorus metabolic process
entrzID_100191195	11.93	9.23	10.99	4.35	4.57	3.69	5.15	6.51	7.34	409.13	307.78	400.54	178.16	218.57	138.72	204.21	220.04	260.41	pco102743	uncharacterized protein LOC100191195	-	-	-	-	GO:0044424//intracellular part;GO:0005623//cell;GO:0043232//intracellular non-membrane-bounded organelle;GO:0043227//membrane-bounded organelle;GO:0043231//intracellular membrane-bounded organelle;GO:0043229//intracellular organelle;GO:0044444//cytoplasmic part;GO:0005737//cytoplasm;GO:0044464//cell part;GO:0043226//organelle;GO:0032991//macromolecular complex;GO:0009536//plastid;GO:0005622//intr…	GO:0001882//nucleoside binding;GO:0097159//organic cyclic compound binding;GO:0032550//purine ribonucleoside binding;GO:0032549//ribonucleoside binding;GO:0097367//carbohydrate derivative binding;GO:0001883//purine nucleoside binding;GO:1901363//heterocyclic compound binding;GO:0036094//small molecule binding;GO:0005488//binding	GO:0044237//cellular metabolic process;GO:0006259//DNA metabolic process;GO:0006807//nitrogen compound metabolic process;GO:0016043//cellular component organization;GO:0034641//cellular nitrogen compound metabolic process;GO:0006139//nucleobase-containing compound metabolic process;GO:0044260//cellular macromolecule metabolic process;GO:0044238//primary metabolic process;GO:0006996//organelle org…
entrzID_100191196	9.4	10.13	9.06	7.47	6.88	7.07	7.41	8.39	7.9	388.1	405.76	402.31	361.34	379.16	292.72	354.33	350.89	338.02	umc1979	uncharacterized protein LOC100191196	Metabolism	Carbohydrate metabolism;Energy metabolism;Global and Overview	ko01100//Metabolic pathways;ko01110//Biosynthesis of secondary metabolites;ko01130//Biosynthesis of antibiotics;ko01120//Microbial metabolism in diverse environments;ko01200//Carbon metabolism;ko01230//Biosynthesis of amino acids;ko00010//Glycolysis / Gluconeogenesis;ko00710//Carbon fixation in photosynthetic organisms	K00134	-	GO:0036094//small molecule binding;GO:0097159//organic cyclic compound binding;GO:1901265//nucleoside phosphate binding;GO:0005488//binding;GO:0003824//catalytic activity;GO:0016491//oxidoreductase activity;GO:0000166//nucleotide binding;GO:1901363//heterocyclic compound binding	-
entrzID_100191197	0.39	0.13	0.18	0	0	0	0.03	0	0	12	4	6	0	0	0	1	0	0	LOC100191197	uncharacterized protein LOC100191197 precursor	-	-	-	-	-	-	-
entrzID_100191198	76.05	59.9	67.23	40.62	42.68	44.82	46.97	43.49	46.29	2846.9	2175.69	2705.94	1781	2130.96	1682	2037	1647.99	1795	si606063g10	uncharacterized protein LOC100191198	Genetic Information Processing	Transcription	ko03040//Spliceosome	K12850	-	-	-
entrzID_100191199	14.24	15.03	14.48	26.27	26.52	24.76	16.53	17.68	17.31	537	550	587	1160	1334	936	722	675	676	LOC100191199	putative serine/threonine protein phosphatase superfamily protein	Genetic Information Processing	Translation	ko03015//mRNA surveillance pathway	K06269	-	GO:0016791//phosphatase activity;GO:0003824//catalytic activity;GO:0042578//phosphoric ester hydrolase activity;GO:0016788//hydrolase activity, acting on ester bonds;GO:0016787//hydrolase activity	GO:0006796//phosphate-containing compound metabolic process;GO:0044237//cellular metabolic process;GO:0009987//cellular process;GO:0006793//phosphorus metabolic process;GO:0008152//metabolic process
entrzID_100191200	70.21	88.66	82.98	67.76	70.19	70.33	24.06	22.82	19.96	2584	3166	3284	2921	3446	2595	1026	850	761	pco099903(195)	uncharacterized protein LOC100191200 precursor	-	-	-	-	-	-	-
entrzID_100191201	69.7	51.4	49.86	5.04	6.54	13.98	18.58	38.3	21.03	2422	1733	1863	205	303	487	748	1347	757	LOC100191201	glycerophosphodiester phosphodiesterase	-	-	-	-	-	GO:0042578//phosphoric ester hydrolase activity;GO:0016787//hydrolase activity;GO:0003824//catalytic activity;GO:0016788//hydrolase activity, acting on ester bonds	-
entrzID_100191202	31.35	33.43	26.36	10.31	8.88	9.29	16.73	17.09	18.34	1127	1166	1019	434	426	335	697	622	683	LOC100191202	uncharacterized protein LOC100191202	-	-	-	-	-	-	-
entrzID_100191203	63.48	64.92	64.5	59.41	59.77	66.89	61.58	55.86	61.55	1641.6	1628.85	1793.4	1799.23	2061.71	1733.94	1844.97	1462.17	1648.78	pco137008b	uncharacterized protein LOC100191203	Genetic Information Processing	Transcription	ko03040//Spliceosome	K12873	-	-	-
entrzID_100191204	0.45	1.93	1.14	4.27	4.76	4.02	4.3	3.7	3.96	16	67	44	180	229	145	179	134	147	pco138005	uncharacterized protein LOC100191204	-	-	-	-	-	GO:0043169//cation binding;GO:0005488//binding;GO:0043167//ion binding	-
entrzID_100191205	27.14	19.21	24.61	19.34	19.2	19.14	21.49	21.44	18.59	798	548	778	666	753	564	732	638	566	LOC100191205	uncharacterized protein LOC100191205	-	-	-	-	-	-	-
entrzID_100191206	6.1	6.65	5.91	2.86	3.26	4.34	1.93	2.03	1.89	240	254	250	132	171	171	88	81	77	WRKY120	putative WRKY DNA-binding domain superfamily protein	-	-	-	-	-	-	-
entrzID_100191207	0.06	0.16	0.37	0.68	0.57	1.07	0.45	0.81	1.18	2	5	13	26	25	35	17	27	40	LOC100191207	uncharacterized protein LOC100191207	-	-	-	-	-	-	-
entrzID_100191208	9.75	7.21	7.92	7.27	5.96	6.9	5.99	6.3	5.83	347	249	303	303	283	246	247	227	215	LOC100191208	uncharacterized protein LOC100191208	-	-	-	-	-	-	-
entrzID_100191210	7.39	6.49	8.43	5.38	4.63	5.56	6.41	6.25	6.22	256	218	314	218	214	193	257	219	223	cl44074_1	uncharacterized protein LOC100191210	-	-	-	-	-	GO:0003676//nucleic acid binding;GO:0097159//organic cyclic compound binding;GO:0005488//binding;GO:1901363//heterocyclic compound binding	-
entrzID_100191211	0.76	0.54	0.83	0.45	0.49	0.71	1.16	1.48	1.02	29	20	34	20	25	27	51	57	40	bZIP92	putative bZIP transcription factor superfamily protein	Environmental Information Processing	Signal transduction	ko04075//Plant hormone signal transduction	K14432	-	-	-
entrzID_100191212	4.36	4.03	5.88	7.67	7.16	7.07	8.72	9.53	10.15	165	148	239	339	360	268	381	364	397	pco112909a	DNAJ heat shock family protein	-	-	-	-	-	GO:0005515//protein binding;GO:0005488//binding	-
entrzID_100191213	0.15	0.24	0.35	0.69	0.68	0.52	0.69	0.6	0.91	6	9	15	33	37	21	32	24	38	LOC100191213	uncharacterized protein LOC100191213	-	-	-	-	GO:0016020//membrane;GO:0044425//membrane part;GO:0031224//intrinsic component of membrane	-	-
entrzID_100191214	19.38	21.4	21.27	33.74	32.77	33.69	34.8	35.01	35.55	560	600	661	1142	1263	976	1165	1024	1064	LOC100191214	uncharacterized protein LOC100191214	-	-	-	-	-	-	GO:0016043//cellular component organization;GO:0000226//microtubule cytoskeleton organization;GO:0000280//nuclear division;GO:0007017//microtubule-based process;GO:0065003//macromolecular complex assembly;GO:0022607//cellular component assembly;GO:0048285//organelle fission;GO:0071840//cellular component organization or biogenesis;GO:0009987//cellular process;GO:0070271//protein complex biogenesi…
entrzID_100191215	1.29	1.73	1.53	4.24	3.84	3.82	2.69	3.25	3.73	43	56	55	166	171	128	104	110	129	LOC100191215	uncharacterized protein LOC100191215	-	-	-	-	-	-	-
entrzID_100191216	5.13	6.83	4.89	7.42	7.42	6.94	14.54	12.36	13.13	207	267	213	353	399	281	679	504	551	IDP141	uncharacterized protein LOC100191216	-	-	-	-	-	-	-
entrzID_100191217	13.8	19.52	15.93	79.31	61.08	64.64	99.15	71.81	72.78	481	660	597	3237	2839	2258	4003	2533	2627	TIDP3136	uncharacterized protein LOC100191217 precursor	Metabolism	Global and Overview;Biosynthesis of other secondary metabolites	ko01100//Metabolic pathways;ko01110//Biosynthesis of secondary metabolites;ko00940//Phenylpropanoid biosynthesis	K00430	-	GO:1901363//heterocyclic compound binding;GO:0005488//binding;GO:0003824//catalytic activity;GO:0043169//cation binding;GO:0043167//ion binding;GO:0046906//tetrapyrrole binding;GO:0097159//organic cyclic compound binding	GO:0044237//cellular metabolic process;GO:0042743//hydrogen peroxide metabolic process;GO:0050896//response to stimulus;GO:0072593//reactive oxygen species metabolic process;GO:0008152//metabolic process;GO:0009987//cellular process;GO:0044710//single-organism metabolic process;GO:0006950//response to stress;GO:0044699//single-organism process
entrzID_100191218	7.12	7.51	6.03	0.48	0.5	0.64	0.84	0.82	0.73	301	308	274	24	28	27	41	35	32	LOC100191218	putative FAD-binding Berberine family protein precursor	-	-	-	-	-	GO:0016491//oxidoreductase activity;GO:1901265//nucleoside phosphate binding;GO:0005488//binding;GO:0003824//catalytic activity;GO:0000166//nucleotide binding;GO:0016616//oxidoreductase activity, acting on the CH-OH group of donors, NAD or NADP as acceptor;GO:0036094//small molecule binding;GO:0097159//organic cyclic compound binding;GO:1901363//heterocyclic compound binding;GO:0016614//oxidoredu…	GO:0044710//single-organism metabolic process;GO:0008152//metabolic process;GO:0044699//single-organism process
entrzID_100191219	22.79	29.02	25.35	25.73	23.58	24.6	36.56	37.5	39.05	658	813	787	870	908	712	1223	1096	1168	LOC100191219	chloride intracellular channel 6	-	-	-	-	-	GO:0015038//glutathione disulfide oxidoreductase activity;GO:0015036//disulfide oxidoreductase activity;GO:0003824//catalytic activity;GO:0016667//oxidoreductase activity, acting on a sulfur group of donors;GO:0016491//oxidoreductase activity;GO:0015037//peptide disulfide oxidoreductase activity	GO:0008152//metabolic process;GO:0044710//single-organism metabolic process;GO:0044699//single-organism process
entrzID_100191220	0.31	0.55	0.41	0.15	0.21	0.39	1.64	1.38	1.27	15	25	21	8	13	18	91	66	62	LOC100191220	uncharacterized protein LOC100191220	-	-	-	-	-	-	-
entrzID_100191221	1.95	1.87	1.79	4.13	3	2.54	5.25	4.37	4.99	43.92	40	40	102.84	84.98	54	131	94	109	LOC100191221	uncharacterized protein LOC100191221	-	-	-	-	-	-	-
entrzID_100191222	34.77	34.45	36.18	34.83	32.41	26.87	47.78	45.82	40.16	1156.78	1112	1294	1357	1438	896	1841.54	1543	1384	LOC100191222	uncharacterized protein LOC100191222	Metabolism	Energy metabolism;Global and Overview;Carbohydrate metabolism	ko01100//Metabolic pathways;ko01110//Biosynthesis of secondary metabolites;ko01130//Biosynthesis of antibiotics;ko01120//Microbial metabolism in diverse environments;ko01200//Carbon metabolism;ko01230//Biosynthesis of amino acids;ko00010//Glycolysis / Gluconeogenesis;ko00710//Carbon fixation in photosynthetic organisms;ko00562//Inositol phosphate metabolism;ko00051//Fructose and mannose metabolism	K01803	-	GO:0016853//isomerase activity;GO:0016861//intramolecular oxidoreductase activity, interconverting aldoses and ketoses;GO:0016860//intramolecular oxidoreductase activity;GO:0003824//catalytic activity	GO:0009987//cellular process;GO:0019752//carboxylic acid metabolic process;GO:0032787//monocarboxylic acid metabolic process;GO:0071704//organic substance metabolic process;GO:0044237//cellular metabolic process;GO:0043436//oxoacid metabolic process;GO:0008152//metabolic process;GO:0044699//single-organism process;GO:0006082//organic acid metabolic process;GO:0044281//small molecule metabolic pro…
entrzID_100191223	44.89	40.44	40.74	33.85	36.15	35.31	26.62	22.83	24.42	1632	1426.46	1592.64	1441.34	1753	1287	1121	840	919.61	LOC100191223	Syntaxin 23	Cellular Processes;Genetic Information Processing	Transport and catabolism;Folding, sorting and degradation	ko04145//Phagosome;ko04130//SNARE interactions in vesicular transport	K08488	-	-	GO:0006810//transport;GO:0051179//localization;GO:0061024//membrane organization;GO:0016043//cellular component organization;GO:0008104//protein localization;GO:0071840//cellular component organization or biogenesis;GO:0071702//organic substance transport;GO:0045184//establishment of protein localization;GO:0033036//macromolecule localization;GO:0015031//protein transport;GO:0051234//establishmen…
entrzID_100191224	23.25	32.86	30.67	65.44	69.92	60.77	69.12	77.77	75.96	617	846	875	2034	2475	1616.56	2125	2089	2088	LOC100191224	proteasome subunit alpha type	Genetic Information Processing	Folding, sorting and degradation	ko03050//Proteasome	K02731	GO:0005622//intracellular;GO:0044464//cell part;GO:0043231//intracellular membrane-bounded organelle;GO:0032991//macromolecular complex;GO:0044424//intracellular part;GO:0043234//protein complex;GO:0043229//intracellular organelle;GO:0043226//organelle;GO:0005623//cell;GO:0043227//membrane-bounded organelle	GO:0008233//peptidase activity;GO:0004175//endopeptidase activity;GO:0070011//peptidase activity, acting on L-amino acid peptides;GO:0003824//catalytic activity;GO:0016787//hydrolase activity	GO:0044260//cellular macromolecule metabolic process;GO:0044238//primary metabolic process;GO:0044248//cellular catabolic process;GO:0044267//cellular protein metabolic process;GO:0008152//metabolic process;GO:0044237//cellular metabolic process;GO:0006508//proteolysis;GO:0030163//protein catabolic process;GO:0009987//cellular process;GO:0071704//organic substance metabolic process;GO:0009056//ca…
entrzID_100191225	35.88	27.21	29.36	10.55	9.2	12.63	10.99	11.79	13.29	1284	945	1128	449	444	462	457	428	499	LOC100191225	uncharacterized protein LOC100191225	Cellular Processes	Transport and catabolism	ko04144//Endocytosis	K11866	-	GO:0008233//peptidase activity;GO:0003824//catalytic activity;GO:0070011//peptidase activity, acting on L-amino acid peptides;GO:0016787//hydrolase activity;GO:0043167//ion binding;GO:0043169//cation binding;GO:0005488//binding	GO:0008152//metabolic process;GO:0070647//protein modification by small protein conjugation or removal;GO:0043412//macromolecule modification;GO:0036211//protein modification process;GO:0044267//cellular protein metabolic process;GO:0043170//macromolecule metabolic process;GO:0006508//proteolysis;GO:0019538//protein metabolic process;GO:0009987//cellular process;GO:0044260//cellular macromolecule…
entrzID_100191226	0	0.05	0	0.02	0	0	0.07	0.04	0.02	0	2	0	1	0	0	3	2	1	LOC100191226	putative protein kinase superfamily protein	-	-	-	-	-	GO:0097159//organic cyclic compound binding;GO:0016773//phosphotransferase activity, alcohol group as acceptor;GO:0001882//nucleoside binding;GO:0036094//small molecule binding;GO:0005488//binding;GO:1901363//heterocyclic compound binding;GO:0016301//kinase activity;GO:0003824//catalytic activity;GO:0016740//transferase activity;GO:0001883//purine nucleoside binding;GO:0016772//transferase activi…	GO:0019538//protein metabolic process;GO:0044238//primary metabolic process;GO:0044260//cellular macromolecule metabolic process;GO:0006796//phosphate-containing compound metabolic process;GO:0071704//organic substance metabolic process;GO:0006464//cellular protein modification process;GO:0044237//cellular metabolic process;GO:0016310//phosphorylation;GO:0006793//phosphorus metabolic process;GO:0…
entrzID_100191227	1.27	0.84	1.91	1.72	1.88	2.6	8.15	16.99	4.9	39	25	63	62	77	80	290	528	156	LOC100191227	phosphatase phospho 1	Metabolism	Lipid metabolism;Global and Overview	ko01100//Metabolic pathways;ko00564//Glycerophospholipid metabolism	K06124	-	GO:0016787//hydrolase activity;GO:0042578//phosphoric ester hydrolase activity;GO:0016788//hydrolase activity, acting on ester bonds;GO:0003824//catalytic activity	GO:0008152//metabolic process;GO:0006796//phosphate-containing compound metabolic process;GO:0006793//phosphorus metabolic process;GO:0044237//cellular metabolic process;GO:0009987//cellular process
entrzID_100191228	0.08	0.51	0.41	2.43	2.56	1.8	2.26	3.36	2.57	3	19	17	108	130	69	100	130	102	LOC100191228	endonuclease/Exonuclease/phosphatase family	-	-	-	-	GO:0043231//intracellular membrane-bounded organelle;GO:0043229//intracellular organelle;GO:0044424//intracellular part;GO:0005622//intracellular;GO:0043226//organelle;GO:0005623//cell;GO:0044464//cell part;GO:0043227//membrane-bounded organelle	GO:0004518//nuclease activity;GO:0016787//hydrolase activity;GO:0005488//binding;GO:0046914//transition metal ion binding;GO:0043169//cation binding;GO:0043167//ion binding;GO:0046872//metal ion binding;GO:0016788//hydrolase activity, acting on ester bonds;GO:0003824//catalytic activity	GO:0071704//organic substance metabolic process;GO:0046483//heterocycle metabolic process;GO:0044237//cellular metabolic process;GO:0006139//nucleobase-containing compound metabolic process;GO:0043170//macromolecule metabolic process;GO:0006807//nitrogen compound metabolic process;GO:0009987//cellular process;GO:1901360//organic cyclic compound metabolic process;GO:0006725//cellular aromatic comp…
entrzID_100191229	27.68	28.36	25.24	20.76	20.47	23.66	27.23	24.33	25.75	1109	1104	1085	975	1097	953	1263	988	1070	PHD35	uncharacterized LOC100191229	-	-	-	-	-	-	-
entrzID_100191230	0	0	0	0	0	0	0.04	0	0	0	0	0	0	0	0	2	0	0	LOC100191230	exopolygalacturonase precursor	Metabolism	Carbohydrate metabolism;Global and Overview	ko01100//Metabolic pathways;ko00500//Starch and sucrose metabolism;ko00040//Pentose and glucuronate interconversions	K01213	-	GO:0016787//hydrolase activity;GO:0003824//catalytic activity	GO:0016043//cellular component organization;GO:0045229//external encapsulating structure organization;GO:0044238//primary metabolic process;GO:0071840//cellular component organization or biogenesis;GO:0008152//metabolic process;GO:0009987//cellular process
entrzID_100191231	18.82	19.49	18.01	16.49	15.92	17.87	16.83	16.58	19.27	775.05	763.92	792.51	779.4	845.3	709.6	785.67	669.07	786.95	cl8874_1	RNA-binding (RRM/RBD/RNP motifs) family protein	-	-	-	-	-	GO:0005488//binding;GO:0097159//organic cyclic compound binding	-
entrzID_100191232	0.58	0.49	0.37	0.65	0.59	0.79	0.96	0.99	0.79	22	18	15	29	30	30	42	38	31	LOC100191232	uncharacterized protein LOC100191232	-	-	-	-	-	-	-
entrzID_100191233	4.37	2.92	4.02	2.85	2.59	3.3	6.06	5.24	6.37	165	107	163	126	130	125	265	200	249	LOC100191233	putative bZIP transcription factor superfamily protein	Environmental Information Processing	Signal transduction	ko04075//Plant hormone signal transduction	K14432	-	GO:0003676//nucleic acid binding;GO:0003677//DNA binding;GO:1901363//heterocyclic compound binding;GO:0005488//binding;GO:0097159//organic cyclic compound binding	GO:0060255//regulation of macromolecule metabolic process;GO:0019222//regulation of metabolic process;GO:0050789//regulation of biological process;GO:0065007//biological regulation;GO:0010468//regulation of gene expression
entrzID_100191234	29.33	36.33	31.85	20.34	19.22	17.74	34.41	39.64	37.1	1084	1305	1278.59	877	925	667	1471	1472.62	1423	pco102509	diaminopimelate epimerase chloroplastic	Metabolism	Global and Overview;Amino acid metabolism	ko01100//Metabolic pathways;ko01110//Biosynthesis of secondary metabolites;ko01130//Biosynthesis of antibiotics;ko01120//Microbial metabolism in diverse environments;ko01230//Biosynthesis of amino acids;ko00300//Lysine biosynthesis	K01778	GO:0043229//intracellular organelle;GO:0044422//organelle part;GO:0044435//plastid part;GO:0005623//cell;GO:0009532//plastid stroma;GO:0044424//intracellular part;GO:0043231//intracellular membrane-bounded organelle;GO:0043226//organelle;GO:0005622//intracellular;GO:0005737//cytoplasm;GO:0043227//membrane-bounded organelle;GO:0044444//cytoplasmic part;GO:0044446//intracellular organelle part;GO:0…	GO:0047661//amino-acid racemase activity;GO:0036361//racemase activity, acting on amino acids and derivatives;GO:0016854//racemase and epimerase activity;GO:0003824//catalytic activity;GO:0016855//racemase and epimerase activity, acting on amino acids and derivatives;GO:0016853//isomerase activity	GO:0046394//carboxylic acid biosynthetic process;GO:0006807//nitrogen compound metabolic process;GO:0009085//lysine biosynthetic process;GO:0071704//organic substance metabolic process;GO:1901661//quinone metabolic process;GO:0044710//single-organism metabolic process;GO:0008152//metabolic process;GO:0009067//aspartate family amino acid biosynthetic process;GO:0006743//ubiquinone metabolic proces…
entrzID_100191235	14.53	13.84	13.99	15.56	13.63	15.92	17.51	15.19	16.34	603	555	625	750	746	658	841	637	701	LOC100191235	uncharacterized protein LOC100191235	Genetic Information Processing	Translation	ko03013//RNA transport	K03754	-	-	-
entrzID_100191236	12.71	9.33	10.87	19.26	18.8	18	10.33	8.72	9.39	448	319	412	795	884	636	422	311	343	LOC100191236	uncharacterized protein LOC100191236	-	-	-	-	-	-	-
entrzID_100191237	19.55	27.01	24.56	58.48	54.65	49.23	23.61	30.71	27.27	713	954	963	2494	2652	1794	997	1134	1032	LOC100191237	putative glyoxalase family protein	Metabolism	Carbohydrate metabolism	ko00620//Pyruvate metabolism	K01759	GO:0031967//organelle envelope;GO:0043229//intracellular organelle;GO:0009526//plastid envelope;GO:0044446//intracellular organelle part;GO:0043231//intracellular membrane-bounded organelle;GO:0044436//thylakoid part;GO:0005622//intracellular;GO:0044435//plastid part;GO:0044464//cell part;GO:0031975//envelope;GO:0044444//cytoplasmic part;GO:0005737//cytoplasm;GO:0044424//intracellular part;GO:004…	GO:0043167//ion binding;GO:0003824//catalytic activity;GO:0043169//cation binding;GO:0005488//binding	GO:0006089//lactate metabolic process;GO:0044763//single-organism cellular process;GO:0044281//small molecule metabolic process;GO:0043436//oxoacid metabolic process;GO:1901615//organic hydroxy compound metabolic process;GO:0044699//single-organism process;GO:0006082//organic acid metabolic process;GO:0044710//single-organism metabolic process;GO:0008152//metabolic process;GO:0009987//cellular pr…
entrzID_100191238	30.98	30.88	28.66	15.15	14.04	14.18	23.81	23.86	22.4	976	944	971.1	559	590	448	869	761	731	IDP631	uncharacterized protein LOC100191238 precursor	-	-	-	-	GO:0030312//external encapsulating structure;GO:0005623//cell;GO:0005576//extracellular region;GO:0044464//cell part;GO:0071944//cell periphery	GO:0016787//hydrolase activity;GO:0016740//transferase activity;GO:0016757//transferase activity, transferring glycosyl groups;GO:0016758//transferase activity, transferring hexosyl groups;GO:0003824//catalytic activity	GO:0071704//organic substance metabolic process;GO:0009987//cellular process;GO:0071840//cellular component organization or biogenesis;GO:0045229//external encapsulating structure organization;GO:0005976//polysaccharide metabolic process;GO:0043170//macromolecule metabolic process;GO:0044238//primary metabolic process;GO:0016043//cellular component organization;GO:0044042//glucan metabolic proces…
entrzID_100191239	0	0.06	0	0.07	0.13	0.48	0.02	0.06	0.05	0	2	0	3	6	17	1	2	2	LOC100191239	putative protein kinase superfamily protein	Organismal Systems	Environmental adaptation	ko04626//Plant-pathogen interaction	K13430	-	GO:0016740//transferase activity;GO:0016773//phosphotransferase activity, alcohol group as acceptor;GO:0003824//catalytic activity;GO:0004672//protein kinase activity;GO:0016772//transferase activity, transferring phosphorus-containing groups;GO:0016301//kinase activity	GO:0009987//cellular process;GO:0006796//phosphate-containing compound metabolic process;GO:0008152//metabolic process;GO:0044237//cellular metabolic process;GO:0006793//phosphorus metabolic process
entrzID_100191240	35.26	37.3	42.5	65.57	65.41	61.55	87.35	82.6	88.91	1143	1173	1481	2489	2828	2000	3280	2710	2985	pco122073	uncharacterized protein LOC100191240	-	-	-	-	-	-	-
entrzID_100191241	33.66	32.3	38.06	36.58	42.75	35.4	47.86	43.72	40.05	1199	1110	1449	1529	2025	1264	1963	1572	1467	LOC100191241	uncharacterized LOC100191241	-	-	-	-	-	-	-
entrzID_100191242	26.81	25.3	23.85	17.51	15.96	17.23	25.94	25.82	24.19	1085	993	1038	828	860	699	1215	1056	1013	pco115693	uncharacterized protein LOC100191242	-	-	-	-	-	-	-
entrzID_100191243	2.86	3.61	2.57	2.67	2.67	3.24	4.74	4.63	4.13	120	146	121	131	152	137	223	200	176	LOC100191243	uncharacterized LOC100191243	Genetic Information Processing	Replication and repair	ko03410//Base excision repair	K01142	-	-	GO:0006259//DNA metabolic process;GO:1901360//organic cyclic compound metabolic process;GO:0009987//cellular process;GO:0006807//nitrogen compound metabolic process;GO:0006139//nucleobase-containing compound metabolic process;GO:0044260//cellular macromolecule metabolic process;GO:0008152//metabolic process;GO:0090304//nucleic acid metabolic process;GO:0044237//cellular metabolic process;GO:00067…
entrzID_100191244	8.52	9.19	8.02	6.46	6.65	6.32	9.7	12.01	10.84	279	296	283	251	291	210	372	403	372	cl16265_1	uncharacterized protein LOC100191244	-	-	-	-	-	-	-
entrzID_100191245	23.38	30.1	28.31	47	48.75	46.88	61.94	58.64	57.35	799	998	1040	1881	2222	1606	2452	2028	2030	LOC100191245	uncharacterized protein LOC100191245 precursor	-	-	-	-	-	-	-
entrzID_100191246	26.32	21.96	27.18	22.36	22.49	22.14	31.13	29.98	29.46	890	727	992	892	1009	763	1252	1038	1044	LOC100191246	uncharacterized protein LOC100191246	-	-	-	-	-	-	-
entrzID_100191247	0.35	1.01	1.45	6.69	6.47	5.94	6.19	6.53	8.09	15	42	67	337	371	256	308	284	360	LOC100191247	uncharacterized protein LOC100191247	-	-	-	-	-	-	-
entrzID_100191248	25.5	37.65	33.24	129.37	125.78	106.39	62.45	73.88	73.74	956	1370	1342	5653	6256	3985	2712	2805	2865	pco135715c	uncharacterized protein LOC100191248	-	-	-	-	GO:0043226//organelle;GO:0044424//intracellular part;GO:0043229//intracellular organelle;GO:0044464//cell part;GO:0005623//cell;GO:0043231//intracellular membrane-bounded organelle;GO:0005622//intracellular;GO:0043227//membrane-bounded organelle	-	GO:0019538//protein metabolic process;GO:0044238//primary metabolic process;GO:0008152//metabolic process;GO:0044237//cellular metabolic process;GO:0044267//cellular protein metabolic process;GO:0009987//cellular process;GO:0043170//macromolecule metabolic process;GO:0044260//cellular macromolecule metabolic process;GO:0071704//organic substance metabolic process
entrzID_100191249	6.15	6.31	5.93	3.05	2.81	2.84	6.32	6.62	6.01	246	245	255	143	150	114	293	268	249	LOC100191249	uncharacterized protein LOC100191249	-	-	-	-	-	-	-
entrzID_100191250	8.33	8.85	8.99	11.12	12.62	10.24	17.85	16.47	16.64	289.05	297.17	337.08	462.13	592.32	363.14	718.03	584.38	601.19	LOC100191250	phosphoglycerate mutase-like protein	-	-	-	-	-	-	-
entrzID_100191251	4.69	7.2	5.64	5.91	5.52	4.84	4.16	5.23	5.57	147	219	190	217	231	152	151	166	181	LOC100191251	uncharacterized protein LOC100191251	-	-	-	-	-	-	-
entrzID_100191252	18.5	16.93	17.34	13.07	13.43	12.68	11	11.87	11.74	633	562	638	524	613	435	436	411	416	pco129375	uncharacterized protein LOC100191252	-	-	-	-	-	-	-
entrzID_100191253	4.33	4	4.31	18.61	20.77	19.5	21.12	19.83	21.59	183	164	196	922	1172	827	1035	849	946	LOC100191253	uncharacterized LOC100191253	Environmental Information Processing	Signal transduction	ko04075//Plant hormone signal transduction	K14492	-	-	-
entrzID_100191254	7.84	7.17	7.78	9.37	9.75	7.77	11.92	11.83	12.02	253	226	273	358	425	255	449	390	401	LOC100191254	putative serine/threonine protein phosphatase superfamily protein	-	-	-	-	-	GO:0003824//catalytic activity	-
entrzID_100191255	8.52	6.71	9.93	9.99	9.48	10.26	9.67	9.61	9.06	318	241	388	420	470	386	418	362	349	LOC100191255	uncharacterized LOC100191255	-	-	-	-	-	GO:0003824//catalytic activity	GO:0044237//cellular metabolic process;GO:0006631//fatty acid metabolic process;GO:0044699//single-organism process;GO:0044238//primary metabolic process;GO:0006629//lipid metabolic process;GO:0032787//monocarboxylic acid metabolic process;GO:0044255//cellular lipid metabolic process;GO:0071704//organic substance metabolic process;GO:0044763//single-organism cellular process;GO:0043436//oxoacid m…
entrzID_100191256	153.43	141.36	142.99	136.01	145.25	132.66	126.65	123.03	137.91	6036.19	5396	6048.73	6266.91	7621.81	5231.85	5772.28	4899.07	5619.97	LOC100191256	uncharacterized protein LOC100191256	-	-	-	-	-	-	-
entrzID_100191257	1.48	2.47	1.27	4.96	4.69	3.9	1.59	1.76	1.83	53	86	49	208	224	140	66	64	68	pco137346	uncharacterized protein LOC100191257	Environmental Information Processing	Signal transduction	ko04075//Plant hormone signal transduction	K13464	-	-	-
entrzID_100191258	9.31	11.12	12.47	14.02	11.96	10.92	15.47	18.06	19.33	359	416	517	633	615	422	691	705	772	LOC100191258	uncharacterized protein LOC100191258	-	-	-	-	GO:0044424//intracellular part;GO:0005622//intracellular;GO:0043229//intracellular organelle;GO:0044464//cell part;GO:0005623//cell;GO:0043226//organelle;GO:0043231//intracellular membrane-bounded organelle;GO:0043232//intracellular non-membrane-bounded organelle;GO:0043227//membrane-bounded organelle;GO:0043228//non-membrane-bounded organelle	GO:0097159//organic cyclic compound binding;GO:0036094//small molecule binding;GO:0016772//transferase activity, transferring phosphorus-containing groups;GO:0032549//ribonucleoside binding;GO:0016740//transferase activity;GO:0001882//nucleoside binding;GO:1901363//heterocyclic compound binding;GO:0001883//purine nucleoside binding;GO:0003824//catalytic activity;GO:0005488//binding;GO:0016773//ph…	GO:0044238//primary metabolic process;GO:0009987//cellular process;GO:0043170//macromolecule metabolic process;GO:1901360//organic cyclic compound metabolic process;GO:0006807//nitrogen compound metabolic process;GO:0071704//organic substance metabolic process;GO:0016072//rRNA metabolic process;GO:0006793//phosphorus metabolic process;GO:0044260//cellular macromolecule metabolic process;GO:003466…
entrzID_100191259	6.36	8.81	6.06	33.6	31.02	27.63	4.43	8.79	6.76	238	320	244	1473	1549	1037	192	333	262	LOC100191259	uncharacterized LOC100191259 precursor	-	-	-	-	-	-	-
entrzID_100191260	23.84	16.24	21.21	13.83	14.19	14.47	15.39	13.98	13.44	805	532	770	547	639	490	602	478	470	CADR3	repressor protein	-	-	-	-	GO:0043227//membrane-bounded organelle;GO:0044464//cell part;GO:0005622//intracellular;GO:0043229//intracellular organelle;GO:0043231//intracellular membrane-bounded organelle;GO:0043226//organelle;GO:0044424//intracellular part;GO:0005623//cell	GO:1901363//heterocyclic compound binding;GO:0005488//binding;GO:0097159//organic cyclic compound binding;GO:0005515//protein binding;GO:0003676//nucleic acid binding;GO:0046983//protein dimerization activity;GO:0003677//DNA binding	-
entrzID_100191261	0	0	0	0	0	0.24	0	0	0	0	0	0	0	0	8	0	0	0	LOC100191261	uncharacterized protein LOC100191261	-	-	-	-	-	-	-
entrzID_100191262	19.78	16.23	18.01	14.84	12.73	13.3	15.28	15.53	16.69	667	531	653	585	572	449	597	530	583	LOC100191262	uncharacterized protein LOC100191262	-	-	-	-	-	-	GO:0065007//biological regulation;GO:0006996//organelle organization;GO:0051707//response to other organism;GO:0071840//cellular component organization or biogenesis;GO:0050794//regulation of cellular process;GO:0006325//chromatin organization;GO:0009617//response to bacterium;GO:0050789//regulation of biological process;GO:0010468//regulation of gene expression;GO:0016043//cellular component org…
entrzID_100191263	11.81	13.89	15.37	29.17	28.15	24.88	36.94	42.74	32.49	374.56	424.37	524.42	1080.74	1187.86	788.85	1351.4	1365.27	1062.55	IDP2557	uncharacterized protein LOC100191263	-	-	-	-	-	-	-
entrzID_100191265	97.4	81.08	91.31	21.66	21.89	32.48	16.35	15.17	15.52	8191	6615	8255	2136	2456	2738	1597	1293	1353	LOC100191265	putative trehalose phosphatase/synthase family protein	Metabolism	Global and Overview;Carbohydrate metabolism	ko01100//Metabolic pathways;ko00500//Starch and sucrose metabolism	K16055	-	-	GO:0009987//cellular process;GO:0005975//carbohydrate metabolic process;GO:0005991//trehalose metabolic process;GO:0044699//single-organism process;GO:0044723//single-organism carbohydrate metabolic process;GO:0044237//cellular metabolic process;GO:0005984//disaccharide metabolic process;GO:0044238//primary metabolic process;GO:0044763//single-organism cellular process;GO:0009311//oligosaccharide…
entrzID_100191266	8.84	9.79	10.4	29.33	26	24.05	18.78	18.47	19.01	291.86	313.36	368.98	1133.56	1144.39	795.64	718	617.16	649.95	cl11440_1a	uncharacterized protein LOC100191266	-	-	-	-	GO:1990904//ribonucleoprotein complex;GO:0032991//macromolecular complex;GO:0044464//cell part;GO:0044424//intracellular part;GO:0005622//intracellular;GO:0030529//intracellular ribonucleoprotein complex;GO:0005623//cell	-	GO:0008152//metabolic process;GO:0043170//macromolecule metabolic process;GO:0071704//organic substance metabolic process;GO:0010467//gene expression
entrzID_100191267	7.15	7.92	7.12	15.29	14.83	11.4	5.7	7.95	7.61	227	243	242	573	640	367	208	254	250	APE1	protein APE1	-	-	-	-	-	-	-
entrzID_100191268	13.45	11.98	12.85	11.87	11.79	11.77	15.9	16.35	17.04	473	409	486	489	553	415	648	582	621	LOC100191268	uncharacterized protein LOC100191268	-	-	-	-	GO:0044464//cell part;GO:0005622//intracellular;GO:0043231//intracellular membrane-bounded organelle;GO:0043227//membrane-bounded organelle;GO:0043229//intracellular organelle;GO:0044424//intracellular part;GO:0043226//organelle;GO:0005623//cell	GO:0003824//catalytic activity;GO:0016817//hydrolase activity, acting on acid anhydrides;GO:0097159//organic cyclic compound binding;GO:0036094//small molecule binding;GO:0017111//nucleoside-triphosphatase activity;GO:0001882//nucleoside binding;GO:0032550//purine ribonucleoside binding;GO:0005488//binding;GO:0016818//hydrolase activity, acting on acid anhydrides, in phosphorus-containing anhydri…	GO:0044763//single-organism cellular process;GO:0070727//cellular macromolecule localization;GO:0044802//single-organism membrane organization;GO:0061024//membrane organization;GO:0045184//establishment of protein localization;GO:0016043//cellular component organization;GO:0051179//localization;GO:0033036//macromolecule localization;GO:0008104//protein localization;GO:0034613//cellular protein lo…
entrzID_100191269	14.91	16.98	15.77	28.52	30.06	27.71	24.79	24.83	28.18	541.54	598	616	1214	1461	1008.58	1043	914.56	1061	LOC100191269	clathrin binding protein	-	-	-	-	-	-	-
entrzID_100191270	11.31	15.26	12.18	17.96	19.18	20.25	16.73	18.63	16.9	385	504	446	716	871	691	660	642	596	LOC100191270	uncharacterized protein LOC100191270	-	-	-	-	-	-	-
entrzID_100191271	39.6	38.68	37.79	46.38	41.15	47.57	31.85	30.69	32.68	1617.77	1533	1660	2219	2241.94	1947.92	1507.37	1268.85	1382.86	TIDP3322	uncharacterized protein LOC100191271	-	-	-	-	-	-	-
entrzID_100191272	11.44	10.14	10.19	10.85	10.34	10.6	11.28	11.51	10.87	379	326	363	421	457	352	433	386	373	LOC100191272	4-nitrophenylphosphatase	Metabolism	Global and Overview;Carbohydrate metabolism	ko01100//Metabolic pathways;ko01110//Biosynthesis of secondary metabolites;ko01130//Biosynthesis of antibiotics;ko01200//Carbon metabolism;ko00630//Glyoxylate and dicarboxylate metabolism	K19269	GO:0044464//cell part;GO:0044444//cytoplasmic part;GO:0043231//intracellular membrane-bounded organelle;GO:0043227//membrane-bounded organelle;GO:0005622//intracellular;GO:0044424//intracellular part;GO:0043226//organelle;GO:0043229//intracellular organelle;GO:0005737//cytoplasm;GO:0009536//plastid;GO:0005623//cell	GO:0016788//hydrolase activity, acting on ester bonds;GO:0042578//phosphoric ester hydrolase activity;GO:0016791//phosphatase activity;GO:0003824//catalytic activity;GO:0016787//hydrolase activity	GO:0006464//cellular protein modification process;GO:0044267//cellular protein metabolic process;GO:0006793//phosphorus metabolic process;GO:0008152//metabolic process;GO:0044260//cellular macromolecule metabolic process;GO:0036211//protein modification process;GO:0043170//macromolecule metabolic process;GO:0071704//organic substance metabolic process;GO:0019538//protein metabolic process;GO:0006…
entrzID_100191273	24.58	25.29	24.08	30.75	30.05	31.53	30.65	32.24	33.78	675.07	674	711.28	989.11	1100.93	868.07	975.3	896.32	961.05	pco081417	uncharacterized protein LOC100191273 precursor	-	-	-	-	GO:0031224//intrinsic component of membrane;GO:0016020//membrane;GO:0044425//membrane part	-	-
entrzID_100191274	7.48	9.02	8.19	11.7	15.98	11.87	14.16	13.51	10.84	269	315	317	493	767	428	590	492	404	LOC100191274	uncharacterized protein LOC100191274	-	-	-	-	GO:0043229//intracellular organelle;GO:0031090//organelle membrane;GO:0044425//membrane part;GO:0031967//organelle envelope;GO:0016020//membrane;GO:0044424//intracellular part;GO:0044446//intracellular organelle part;GO:0044464//cell part;GO:0031224//intrinsic component of membrane;GO:0019866//organelle inner membrane;GO:0043227//membrane-bounded organelle;GO:0005623//cell;GO:0044422//organelle p…	GO:0046943//carboxylic acid transmembrane transporter activity;GO:0022892//substrate-specific transporter activity;GO:0008509//anion transmembrane transporter activity;GO:0008514//organic anion transmembrane transporter activity;GO:0015556//C4-dicarboxylate transmembrane transporter activity;GO:0022857//transmembrane transporter activity;GO:0005215//transporter activity;GO:0022891//substrate-spec…	GO:0006811//ion transport;GO:0015849//organic acid transport;GO:0015740//C4-dicarboxylate transport;GO:0015744//succinate transport;GO:0044765//single-organism transport;GO:0006810//transport;GO:0006820//anion transport;GO:0015711//organic anion transport;GO:0046942//carboxylic acid transport;GO:0044699//single-organism process;GO:0009987//cellular process;GO:0051179//localization;GO:0071702//org…
entrzID_100191275	5.55	9.06	6.58	7.2	6.56	6.99	8.64	9.99	9.36	172	272	219	261	271	217	310	313	300	pco135182	uncharacterized protein LOC100191275	Metabolism	Global and Overview;Metabolism of terpenoids and polyketides	ko01130//Biosynthesis of antibiotics;ko00900//Terpenoid backbone biosynthesis	K15892	GO:0043227//membrane-bounded organelle;GO:0043226//organelle;GO:0044424//intracellular part;GO:0043229//intracellular organelle;GO:0005623//cell;GO:0043231//intracellular membrane-bounded organelle;GO:0005622//intracellular;GO:0044464//cell part	GO:0003824//catalytic activity;GO:0016740//transferase activity	-
entrzID_100191276	0.95	1.79	1.6	1.58	1.37	1.58	2.9	3.63	3.98	36	65	64	69	68	59	126	137	154	LOC100191276	uncharacterized LOC100191276	-	-	-	-	-	-	-
entrzID_100191277	1.23	1.49	0.88	1.23	2.11	1.9	2.3	1.3	1.39	40	47	31	47	92	62	87	43	47	LOC100191277	clathrin assembly protein	-	-	-	-	-	-	-
entrzID_100191278	128.16	102.29	104.2	24.64	23.75	23.1	38.8	35.27	39.63	4405	3411	3851	992	1089	796	1545	1227	1411	LOC100191278	cupin, RmlC-type	Metabolism	Global and Overview;Metabolism of other amino acids	ko01100//Metabolic pathways;ko00430//Taurine and hypotaurine metabolism	K10712	-	-	GO:0008152//metabolic process;GO:0044710//single-organism metabolic process;GO:0044699//single-organism process
entrzID_100191279	12.68	14.04	12.91	20.22	17.82	18.11	13.15	13.86	15.34	431	463	472	805	808	617	518	477	540	si618001e02	uncharacterized protein LOC100191279	-	-	-	-	GO:0031224//intrinsic component of membrane;GO:0016020//membrane;GO:0044425//membrane part	-	GO:0009987//cellular process;GO:0044763//single-organism cellular process;GO:0044699//single-organism process
entrzID_100191280	6.4	9.56	9.9	7.84	8.52	7.72	20.33	19.13	20.56	320.44	464.45	533.03	459.58	567.92	386.51	1178.95	969.55	1065.73	LOC100191280	putative snRK/SAPK family protein kinase	Environmental Information Processing	Signal transduction	ko04075//Plant hormone signal transduction	K14498	-	GO:0005488//binding;GO:0032550//purine ribonucleoside binding;GO:0036094//small molecule binding;GO:0016301//kinase activity;GO:0016773//phosphotransferase activity, alcohol group as acceptor;GO:0097367//carbohydrate derivative binding;GO:1901363//heterocyclic compound binding;GO:0001882//nucleoside binding;GO:0016772//transferase activity, transferring phosphorus-containing groups;GO:0004672//pr…	GO:0043170//macromolecule metabolic process;GO:0044238//primary metabolic process;GO:0044260//cellular macromolecule metabolic process;GO:0044267//cellular protein metabolic process;GO:0009987//cellular process;GO:0006464//cellular protein modification process;GO:0044237//cellular metabolic process;GO:0008152//metabolic process;GO:0036211//protein modification process;GO:0043412//macromolecule mo…
entrzID_100191281	20.7	17.68	20.9	9.27	9.09	9.47	13.48	14.05	16.19	700	580	760	367	410	321	528	481	567	LOC100191281	uncharacterized protein LOC100191281	-	-	-	-	-	-	-
entrzID_100191282	25.61	28.59	22.83	21.74	19.93	22.54	39.27	35.77	41.13	841	911	806	836	873	742	1494	1189	1399	LOC100191282	3-hydroxybutyryl-CoA dehydrogenase	Metabolism	Global and Overview;Carbohydrate metabolism;Amino acid metabolism	ko01100//Metabolic pathways;ko01120//Microbial metabolism in diverse environments;ko00360//Phenylalanine metabolism;ko00650//Butanoate metabolism	K00074	GO:0043231//intracellular membrane-bounded organelle;GO:0043227//membrane-bounded organelle;GO:0044464//cell part;GO:0044424//intracellular part;GO:0005622//intracellular;GO:0005737//cytoplasm;GO:0043229//intracellular organelle;GO:0044444//cytoplasmic part;GO:0005623//cell;GO:0043226//organelle;GO:0042579//microbody	GO:0043168//anion binding;GO:0016491//oxidoreductase activity;GO:0016614//oxidoreductase activity, acting on CH-OH group of donors;GO:0048037//cofactor binding;GO:0003824//catalytic activity;GO:0005488//binding;GO:0043167//ion binding	GO:0071704//organic substance metabolic process;GO:0044237//cellular metabolic process;GO:0051179//localization;GO:0043094//cellular metabolic compound salvage;GO:0043436//oxoacid metabolic process;GO:0051234//establishment of localization;GO:0006082//organic acid metabolic process;GO:0008152//metabolic process;GO:0006810//transport;GO:0044699//single-organism process;GO:0009987//cellular process…
entrzID_100191283	4.77	5.41	4.65	34.48	35.15	37.2	16.5	14.48	14.64	188	207	197	1593	1849	1471	754	578	598	pco115235a	uncharacterized protein LOC100191283	Metabolism	Global and Overview;Biosynthesis of other secondary metabolites;Amino acid metabolism;Metabolism of cofactors and vitamins	ko01100//Metabolic pathways;ko01110//Biosynthesis of secondary metabolites;ko01130//Biosynthesis of antibiotics;ko01230//Biosynthesis of amino acids;ko00270//Cysteine and methionine metabolism;ko00400//Phenylalanine, tyrosine and tryptophan biosynthesis;ko00130//Ubiquinone and other terpenoid-quinone biosynthesis;ko00360//Phenylalanine metabolism;ko00350//Tyrosine metabolism;ko00950//Isoquinoline…	K00815	-	GO:0016769//transferase activity, transferring nitrogenous groups;GO:0043168//anion binding;GO:0016740//transferase activity;GO:0003824//catalytic activity;GO:0005488//binding;GO:0043167//ion binding	GO:0044763//single-organism cellular process;GO:0044699//single-organism process;GO:0006082//organic acid metabolic process;GO:0044237//cellular metabolic process;GO:0008152//metabolic process;GO:0044281//small molecule metabolic process;GO:0044710//single-organism metabolic process;GO:0071704//organic substance metabolic process;GO:0019752//carboxylic acid metabolic process;GO:0043436//oxoacid m…
entrzID_100191284	4.62	2.25	3.38	1.03	1.56	1.44	1.32	1.19	1.27	169	80	133	44	76	53	56	44	48	LOC100191284	Short-chain dehydrogenase/reductase SDR	-	-	-	-	-	GO:0003824//catalytic activity	GO:0008152//metabolic process;GO:0044710//single-organism metabolic process;GO:0044699//single-organism process
entrzID_100191285	1.54	2.48	2.41	3.1	3.01	3.8	8.67	5.66	6.56	55	84	91	129	141	135	368	210	248	LOC100191285	uncharacterized protein LOC100191285	-	-	-	-	-	-	-
entrzID_100191286	2.83	3.48	3.02	2.45	2.12	2.16	4.5	5.4	4.54	127	156	149	142	140	100	241	255	226	LOC100191286	uncharacterized protein LOC100191286	-	-	-	-	-	-	-
entrzID_100191287	24.32	32.7	27.43	82.17	96.11	76.77	57.86	46.8	45.27	927.97	1210.59	1125.5	3672.45	4892.08	2936.86	2557.94	1807.6	1789.46	pco085840	uncharacterized protein LOC100191287	-	-	-	-	GO:0044425//membrane part;GO:0031224//intrinsic component of membrane;GO:0016020//membrane	-	GO:0044699//single-organism process;GO:0009987//cellular process;GO:0044763//single-organism cellular process
entrzID_100191288	0.16	0.66	0.55	0.55	0.86	0.9	2.46	3.22	3.14	6	24	22	24	43	34	107	122	122	LOC100191288	uncharacterized LOC100191288	Metabolism	Global and Overview;Lipid metabolism	ko01110//Biosynthesis of secondary metabolites;ko00592//alpha-Linolenic acid metabolism	K08241	GO:0005622//intracellular;GO:0044424//intracellular part;GO:0044464//cell part;GO:0005623//cell	GO:0008168//methyltransferase activity;GO:0008757//S-adenosylmethionine-dependent methyltransferase activity;GO:0016741//transferase activity, transferring one-carbon groups;GO:0003824//catalytic activity;GO:0016740//transferase activity	GO:0019752//carboxylic acid metabolic process;GO:0006629//lipid metabolic process;GO:1902582//single-organism intracellular transport;GO:0046394//carboxylic acid biosynthetic process;GO:0006605//protein targeting;GO:0008104//protein localization;GO:0016053//organic acid biosynthetic process;GO:0044711//single-organism biosynthetic process;GO:0051234//establishment of localization;GO:0051707//resp…
entrzID_100191289	15.32	13.2	13.01	13.18	12.71	15.01	14.91	14.62	16.41	646	529	582	658	724	657	775	640	744	TIDP3245	uncharacterized protein LOC100191289	Genetic Information Processing	Transcription	ko03040//Spliceosome	K12885	-	GO:0043167//ion binding;GO:0043169//cation binding;GO:0097159//organic cyclic compound binding;GO:0046914//transition metal ion binding;GO:0005488//binding;GO:0046872//metal ion binding	-
entrzID_100191290	0.78	0.92	1.51	2.67	1.78	1.15	0.87	2.11	0.98	27	31	56	108	82	40	35	74	35	LOC100191290	10-deacetylbaccatin III 10-O-acetyltransferase	-	-	-	-	-	GO:0016746//transferase activity, transferring acyl groups;GO:0003824//catalytic activity;GO:0016740//transferase activity	-
entrzID_100191291	4.07	5.87	4.95	15.19	15.35	15.17	8.99	9.17	9.13	143	200	187	625	719	534	366	326	332	LOC100191291	putative aurora-related protein kinase family protein	-	-	-	-	-	GO:0097159//organic cyclic compound binding;GO:0016301//kinase activity;GO:1901363//heterocyclic compound binding;GO:0036094//small molecule binding;GO:0097367//carbohydrate derivative binding;GO:0032550//purine ribonucleoside binding;GO:0004672//protein kinase activity;GO:0001882//nucleoside binding;GO:0016740//transferase activity;GO:0016772//transferase activity, transferring phosphorus-contai…	GO:0071704//organic substance metabolic process;GO:0043412//macromolecule modification;GO:0019538//protein metabolic process;GO:0043170//macromolecule metabolic process;GO:0050794//regulation of cellular process;GO:0044237//cellular metabolic process;GO:0009987//cellular process;GO:0006464//cellular protein modification process;GO:0008152//metabolic process;GO:0006793//phosphorus metabolic proces…
entrzID_100191292	30.21	25.98	26.96	20.97	17.7	20.43	20.21	18.82	19.93	1134.09	946	1088	922	886	768.8	878.63	715	775	LOC100191292	putative RING zinc finger domain superfamily protein	-	-	-	-	-	GO:0043169//cation binding;GO:0043167//ion binding;GO:0005488//binding	-
entrzID_100191293	1.15	2.4	2.14	2.39	1.65	2.35	1.69	2.56	2.3	44	89	88	107	84	90	75	99	91	LOC100191293	uncharacterized protein LOC100191293	-	-	-	-	-	-	-
entrzID_100191294	3.73	3.76	4.44	3.97	4.5	5.18	3.93	3.59	3.8	123.93	121	158.4	154.43	199.21	172.25	150.97	120.64	130.66	LOC100191294	putative peptidase M48 family protein	-	-	-	-	-	GO:0008233//peptidase activity;GO:0016787//hydrolase activity;GO:0003824//catalytic activity;GO:0070011//peptidase activity, acting on L-amino acid peptides	GO:0043170//macromolecule metabolic process;GO:0008152//metabolic process;GO:0019538//protein metabolic process;GO:0044238//primary metabolic process;GO:0071704//organic substance metabolic process
entrzID_100191295	1.11	2.01	1.28	4.56	5.35	3.56	3.57	3.79	4.52	37	65	46	178	238	119	138	128	156	LOC100191295	uncharacterized protein LOC100191295	Genetic Information Processing	Transcription	ko03040//Spliceosome	K12741	-	GO:0097159//organic cyclic compound binding;GO:0005488//binding	-
entrzID_100191296	1.11	1.82	2.11	8.26	9.56	8.96	5.15	5.99	5.55	47	75	96	410	541	381	253	257	244	TIDP3069	uncharacterized protein LOC100191296	Cellular Processes	Transport and catabolism	ko04144//Endocytosis	K19476	-	-	-
entrzID_100191297	32.18	30.06	30.66	15.04	13.41	15.68	22.76	19.25	20.31	1027	930	1028	567	561	503	861	627	702	cl3064_1	uncharacterized protein LOC100191297	-	-	-	-	-	GO:0003824//catalytic activity;GO:0016788//hydrolase activity, acting on ester bonds;GO:0016893//endonuclease activity, active with either ribo- or deoxyribonucleic acids and producing 5'-phosphomonoesters;GO:0004521//endoribonuclease activity;GO:0004518//nuclease activity;GO:0004519//endonuclease activity;GO:0016787//hydrolase activity;GO:0004540//ribonuclease activity;GO:0016891//endoribonuclea…	GO:0034641//cellular nitrogen compound metabolic process;GO:0090305//nucleic acid phosphodiester bond hydrolysis;GO:0071704//organic substance metabolic process;GO:0046483//heterocycle metabolic process;GO:0090501//RNA phosphodiester bond hydrolysis;GO:0006807//nitrogen compound metabolic process;GO:0009987//cellular process;GO:0044260//cellular macromolecule metabolic process;GO:0034660//ncRNA m…
entrzID_100191298	80.26	90.39	92.7	147.38	147.28	139.81	110.29	112.5	109.61	2048.98	2236.99	2540.97	4427.98	5029.9	3588.8	3265	2907.98	2899.99	TIDP2846	uncharacterized protein LOC100191298	-	-	-	-	GO:0044464//cell part;GO:0005623//cell	GO:0097159//organic cyclic compound binding;GO:0032549//ribonucleoside binding;GO:0032550//purine ribonucleoside binding;GO:0036094//small molecule binding;GO:0005488//binding;GO:1901363//heterocyclic compound binding;GO:0097367//carbohydrate derivative binding;GO:0001882//nucleoside binding;GO:0001883//purine nucleoside binding	GO:0035556//intracellular signal transduction;GO:0050789//regulation of biological process;GO:0007154//cell communication;GO:0051716//cellular response to stimulus;GO:0007165//signal transduction;GO:0065007//biological regulation;GO:0009987//cellular process;GO:0044763//single-organism cellular process;GO:0044700//single organism signaling;GO:0044699//single-organism process;GO:0050794//regulatio…
entrzID_100191299	24.72	25.69	22.43	26.92	28.5	25.74	28.21	27.36	28.33	733	739	715	935	1127	765	969	821	870	LOC100191299	uncharacterized protein LOC100191299	Cellular Processes	Transport and catabolism	ko04146//Peroxisome	K13341	GO:0044422//organelle part;GO:0044439//peroxisomal part;GO:0031461//cullin-RING ubiquitin ligase complex;GO:0000151//ubiquitin ligase complex;GO:0043226//organelle;GO:0043227//membrane-bounded organelle;GO:0043231//intracellular membrane-bounded organelle;GO:1990234//transferase complex;GO:0043234//protein complex;GO:0005777//peroxisome;GO:0005622//intracellular;GO:0044424//intracellular part;GO:…	-	GO:0043436//oxoacid metabolic process;GO:0006605//protein targeting;GO:0006886//intracellular protein transport;GO:0016042//lipid catabolic process;GO:0009062//fatty acid catabolic process;GO:0071702//organic substance transport;GO:0032787//monocarboxylic acid metabolic process;GO:0051641//cellular localization;GO:0044710//single-organism metabolic process;GO:0044242//cellular lipid catabolic pro…
entrzID_100191300	11.78	15.25	17.91	40.68	50.89	40.39	33.34	34.01	28.63	410	515	670	1658	2362	1409	1344	1198	1032	umc1949	uncharacterized protein LOC100191300	Metabolism	Lipid metabolism;Global and Overview	ko01100//Metabolic pathways;ko00590//Arachidonic acid metabolism	K05309	-	GO:0003824//catalytic activity;GO:0016491//oxidoreductase activity;GO:0015036//disulfide oxidoreductase activity;GO:0016667//oxidoreductase activity, acting on a sulfur group of donors	GO:0051234//establishment of localization;GO:0051179//localization;GO:0019725//cellular homeostasis;GO:0006886//intracellular protein transport;GO:0065007//biological regulation;GO:0010033//response to organic substance;GO:0042221//response to chemical;GO:0045184//establishment of protein localization;GO:0050896//response to stimulus;GO:0006810//transport;GO:0009987//cellular process;GO:0044710//…
entrzID_100191301	100.07	88.23	84.28	54.17	36.68	45.31	26.02	19.94	29.54	3937	3368	3565	2496	1925	1787	1186	794	1204	pco099340a	uncharacterized protein LOC100191301	-	-	-	-	GO:0005623//cell;GO:0044464//cell part;GO:0005737//cytoplasm;GO:0044424//intracellular part;GO:0005622//intracellular;GO:0044444//cytoplasmic part	GO:0003824//catalytic activity;GO:0016703//oxidoreductase activity, acting on single donors with incorporation of molecular oxygen, incorporation of one atom of oxygen (internal monooxygenases or internal mixed function oxidases);GO:0004497//monooxygenase activity;GO:0016491//oxidoreductase activity;GO:0016701//oxidoreductase activity, acting on single donors with incorporation of molecular oxygen	GO:0044699//single-organism process;GO:0044281//small molecule metabolic process;GO:0009072//aromatic amino acid family metabolic process;GO:0043436//oxoacid metabolic process;GO:0009987//cellular process;GO:0044763//single-organism cellular process;GO:0006807//nitrogen compound metabolic process;GO:0044710//single-organism metabolic process;GO:0044237//cellular metabolic process;GO:0019752//carb…
entrzID_100191302	29.87	31.78	33.47	44.14	38.29	39.78	40.9	40.69	52.39	1141.97	1178.99	1375.99	1976.77	1953	1524.82	1811.98	1574.96	2074.95	IDP800	uncharacterized protein LOC100191302	-	-	-	-	GO:0044425//membrane part;GO:0031224//intrinsic component of membrane;GO:0016020//membrane	-	GO:0044699//single-organism process;GO:0044763//single-organism cellular process;GO:0009987//cellular process
entrzID_100191303	7.83	10.48	10.6	16.52	16.02	14.43	32.5	29.37	31.76	237	308	345	586	647	438	1140	900	996	LOC100191303	uncharacterized protein LOC100191303 precursor	-	-	-	-	GO:0005623//cell;GO:0071944//cell periphery;GO:0030312//external encapsulating structure;GO:0044464//cell part	-	GO:0071555//cell wall organization;GO:0071554//cell wall organization or biogenesis;GO:0009987//cellular process;GO:0045229//external encapsulating structure organization;GO:0071840//cellular component organization or biogenesis;GO:0016043//cellular component organization
entrzID_100191304	7.74	11.07	10.66	15.35	17.28	15.41	8.94	12.39	10.48	266	369	394	618	792	531	356	431	373	LOC100191304	uncharacterized protein LOC100191304 precursor	Metabolism	Global and Overview;Biosynthesis of other secondary metabolites	ko01100//Metabolic pathways;ko01110//Biosynthesis of secondary metabolites;ko00940//Phenylpropanoid biosynthesis	K00430	-	-	-
entrzID_100191305	1.81	2.76	2.31	7.91	12.64	10.25	3.3	3.64	2.86	65	96	89	332	604	368	137	132	106	TAZ1	uncharacterized protein LOC100191305	-	-	-	-	GO:0044464//cell part;GO:0005622//intracellular;GO:0043229//intracellular organelle;GO:0043226//organelle;GO:0005623//cell;GO:0044424//intracellular part;GO:0043231//intracellular membrane-bounded organelle;GO:0043227//membrane-bounded organelle	GO:0046872//metal ion binding;GO:0016407//acetyltransferase activity;GO:0005488//binding;GO:0016740//transferase activity;GO:0016410//N-acyltransferase activity;GO:0016746//transferase activity, transferring acyl groups;GO:0043169//cation binding;GO:0090595//acetyl-CoA:L-lysine N6-acetyltransferase;GO:0016747//transferase activity, transferring acyl groups other than amino-acyl groups;GO:0046914/…	GO:0019538//protein metabolic process;GO:0050789//regulation of biological process;GO:0044238//primary metabolic process;GO:0019222//regulation of metabolic process;GO:0044763//single-organism cellular process;GO:0006996//organelle organization;GO:0036211//protein modification process;GO:0006325//chromatin organization;GO:0051276//chromosome organization;GO:0071704//organic substance metabolic pr…
entrzID_100191306	32.55	30.98	32.28	24.63	27.22	27.61	25.24	25.4	25.88	1162	1073	1239	1030	1296	988	1044	918	957	LOC100191306	uncharacterized protein LOC100191306	-	-	-	-	-	GO:0043169//cation binding;GO:0043167//ion binding;GO:0046914//transition metal ion binding;GO:0005488//binding;GO:0046872//metal ion binding	-
entrzID_100191307	0.46	1.31	1.16	8.31	10.11	8.36	2.64	3.25	2.15	16	44	43	337	467	290	106	114	77	LOC100191307	uncharacterized protein LOC100191307 precursor	-	-	-	-	-	GO:0016787//hydrolase activity;GO:0003824//catalytic activity	-
entrzID_100191308	4.02	4.08	3.74	4.6	5.67	5.36	4	4.22	4.19	191	188	191	256	359	255	220	203	206	cl18247_1	uncharacterized protein LOC100191308	-	-	-	-	-	-	-
entrzID_100191309	36.71	40.05	33.55	31.92	26.88	30.17	46.61	46.7	50.31	977	1034	960	995	954	805	1437	1258	1387	LOC100191309	FHY1	-	-	-	-	-	-	-
entrzID_100191310	1.47	1.46	1.9	2.63	2.92	2.3	1.47	1.25	1.73	51	49	71	107	135	80	59	44	62	LOC100191310	uncharacterized protein LOC100191310	-	-	-	-	-	-	GO:0042221//response to chemical;GO:0009416//response to light stimulus;GO:0050896//response to stimulus;GO:0009314//response to radiation;GO:0009642//response to light intensity;GO:0000302//response to reactive oxygen species;GO:1901700//response to oxygen-containing compound;GO:0006979//response to oxidative stress;GO:0009628//response to abiotic stimulus;GO:0006950//response to stress
entrzID_100191311	12.12	11.39	12.71	5.95	5.85	5.62	8.54	8.05	7.13	488	445	550	281	314	227	398	328	297	LOC100191311	uncharacterized protein LOC100191311	Genetic Information Processing	Folding, sorting and degradation	ko04130//SNARE interactions in vesicular transport	K08489	-	-	GO:0033036//macromolecule localization;GO:0071840//cellular component organization or biogenesis;GO:0006810//transport;GO:0061024//membrane organization;GO:0009987//cellular process;GO:0045184//establishment of protein localization;GO:0008104//protein localization;GO:0071702//organic substance transport;GO:0051179//localization;GO:0016043//cellular component organization;GO:0015031//protein trans…
entrzID_100191312	26.91	24.45	23.85	17.26	15.11	15.78	16.53	16.63	19.16	937	826	893	704	702	551	667	586	691	LOC100191312	uncharacterized LOC100191312	-	-	-	-	-	GO:0003824//catalytic activity;GO:0005488//binding;GO:0004497//monooxygenase activity;GO:0043167//ion binding;GO:0016491//oxidoreductase activity;GO:0043169//cation binding	GO:0009987//cellular process;GO:0008152//metabolic process;GO:0018193//peptidyl-amino acid modification;GO:0043170//macromolecule metabolic process;GO:0044267//cellular protein metabolic process;GO:0044238//primary metabolic process;GO:0071704//organic substance metabolic process;GO:0044710//single-organism metabolic process;GO:0036211//protein modification process;GO:0006464//cellular protein mo…
entrzID_100191313	43.56	40.74	44.87	31.04	31.15	29.54	28.17	30.38	29.3	1718	1559	1903	1434	1639	1168	1287	1213	1197	pco104380	uncharacterized protein LOC100191313	Genetic Information Processing	Replication and repair;Folding, sorting and degradation	ko04141//Protein processing in endoplasmic reticulum;ko03420//Nucleotide excision repair	K10839	GO:0005623//cell;GO:0043227//membrane-bounded organelle;GO:0044464//cell part;GO:0005622//intracellular;GO:0043231//intracellular membrane-bounded organelle;GO:0043229//intracellular organelle;GO:0043226//organelle;GO:0044424//intracellular part	-	GO:0006281//DNA repair;GO:0009056//catabolic process;GO:0044710//single-organism metabolic process;GO:0019941//modification-dependent protein catabolic process;GO:0044763//single-organism cellular process;GO:0006725//cellular aromatic compound metabolic process;GO:0044248//cellular catabolic process;GO:0090304//nucleic acid metabolic process;GO:0044265//cellular macromolecule catabolic process;GO…
entrzID_100191314	13.73	19.3	22.14	77.41	80.46	70.97	51.65	49.19	56.53	503	686	872	3321	3931	2606	2192	1824	2145	LOC100191314	uncharacterized protein LOC100191314	Genetic Information Processing	Translation	ko03010//Ribosome	K02930	GO:0032991//macromolecular complex;GO:0030529//intracellular ribonucleoprotein complex;GO:0044464//cell part;GO:0044424//intracellular part;GO:0005623//cell;GO:0005622//intracellular;GO:1990904//ribonucleoprotein complex	-	GO:0008152//metabolic process;GO:0010467//gene expression;GO:0043170//macromolecule metabolic process;GO:0071704//organic substance metabolic process
entrzID_100191315	2.34	4.21	4.59	10.84	12.04	9.47	10.63	15.01	11.07	76	129	159	417	515	295	387	469	363	LOC100191315	uncharacterized LOC100191315	-	-	-	-	-	-	-
entrzID_100191316	3.23	3.93	3.43	4.39	3.81	3.96	7.43	5.39	7.01	253.66	250.56	265.99	241.25	265.02	213.39	449.09	273.11	328.08	LOC100191316	uncharacterized protein LOC100191316	-	-	-	-	GO:0019866//organelle inner membrane;GO:0044422//organelle part;GO:0043226//organelle;GO:0044425//membrane part;GO:0043231//intracellular membrane-bounded organelle;GO:0043227//membrane-bounded organelle;GO:0044424//intracellular part;GO:0031975//envelope;GO:0005622//intracellular;GO:0016020//membrane;GO:0031224//intrinsic component of membrane;GO:0044464//cell part;GO:0044446//intracellular orga…	GO:0015075//ion transmembrane transporter activity;GO:0022857//transmembrane transporter activity;GO:0022892//substrate-specific transporter activity;GO:0005215//transporter activity;GO:0008324//cation transmembrane transporter activity;GO:0022891//substrate-specific transmembrane transporter activity	GO:1903825//organic acid transmembrane transport;GO:0003333//amino acid transmembrane transport;GO:0051179//localization;GO:0015822//ornithine transport;GO:0044765//single-organism transport;GO:0006812//cation transport;GO:0044763//single-organism cellular process;GO:0046942//carboxylic acid transport;GO:0071702//organic substance transport;GO:0071705//nitrogen compound transport;GO:0015711//orga…
entrzID_100191317	18.68	22.77	25.47	73.37	73.28	62.14	47.28	44.55	50.84	554	655	812	2548	2898	1847	1624	1337	1561.6	LOC100191317	TGF-beta-inducible nuclear protein 1	-	-	-	-	-	-	-
entrzID_100191319	11.18	15.6	15.08	18.96	16.6	16.86	21.35	24.21	23.36	406	544	579	797	796	607	890	886.52	876	si660005b01(122)	uncharacterized protein LOC100191319	-	-	-	-	GO:0044464//cell part;GO:0005623//cell	GO:0003824//catalytic activity;GO:0008233//peptidase activity;GO:0016787//hydrolase activity;GO:0070011//peptidase activity, acting on L-amino acid peptides;GO:0008238//exopeptidase activity	GO:1901575//organic substance catabolic process;GO:0006508//proteolysis;GO:0019941//modification-dependent protein catabolic process;GO:0044248//cellular catabolic process;GO:0051603//proteolysis involved in cellular protein catabolic process;GO:0008152//metabolic process;GO:0044238//primary metabolic process;GO:0009056//catabolic process;GO:0044267//cellular protein metabolic process;GO:0009987/…
entrzID_100191320	26.83	35.36	38.18	117.94	112.25	104.83	85.93	84.81	92.16	1349.91	1725.93	2065.63	6950.04	7532.99	5287.51	5008.51	4319.14	4803.28	cl2646_1	T-complex protein 1 subunit beta	-	-	-	-	-	GO:0005515//protein binding;GO:0005488//binding	GO:0008152//metabolic process;GO:0009987//cellular process;GO:0044238//primary metabolic process;GO:0071704//organic substance metabolic process;GO:0044267//cellular protein metabolic process;GO:0019538//protein metabolic process;GO:0044237//cellular metabolic process;GO:0044260//cellular macromolecule metabolic process;GO:0043170//macromolecule metabolic process
entrzID_100191321	27.81	62.95	56.3	155.23	125.76	133.07	187.89	250.34	202.5	928	2038	2019.98	6066	5597	4451	7263	8455	6999	LOC100191321	1-aminocyclopropane-1-carboxylate oxidase 1Acc oxidase	Metabolism	Amino acid metabolism;Global and Overview	ko01100//Metabolic pathways;ko01110//Biosynthesis of secondary metabolites;ko00270//Cysteine and methionine metabolism	K05933	-	GO:0016491//oxidoreductase activity;GO:0003824//catalytic activity;GO:0043167//ion binding;GO:0043169//cation binding;GO:0016705//oxidoreductase activity, acting on paired donors, with incorporation or reduction of molecular oxygen;GO:0005488//binding	GO:0044699//single-organism process;GO:0044710//single-organism metabolic process;GO:0008152//metabolic process
entrzID_100191322	106.3	76.33	69.39	36.25	32.38	45.58	22.91	22.05	26.91	3825	2663	2687	1524	1551	1643	956	803	1004	LOC100191322	uncharacterized protein LOC100191322	-	-	-	-	-	GO:0036094//small molecule binding;GO:0097159//organic cyclic compound binding;GO:1901265//nucleoside phosphate binding;GO:0000166//nucleotide binding;GO:1901363//heterocyclic compound binding;GO:0005488//binding	-
entrzID_100191323	76.81	121.23	112.38	509.41	403.63	501.6	398.34	352.05	396.61	2636	4037	4147	20476	18477	17257.8	15838	12230	14100	umc2562	uncharacterized protein LOC100191323	-	-	-	-	-	-	-
entrzID_100191324	6.33	6.41	5.31	13.16	13.18	10.58	7.88	7.36	7.92	191	176	187.2	496.41	576.01	347.49	274.25	223	253.14	LOC100191324	uncharacterized protein LOC100191324	-	-	-	-	-	-	-
entrzID_100191325	23.06	23.24	21.02	47.67	55.78	53.01	34.65	31.3	31.08	894	874	876	2164	2884	2060	1556	1228	1248	LOC100191325	uncharacterized LOC100191325	-	-	-	-	GO:0044425//membrane part;GO:0031224//intrinsic component of membrane;GO:0016020//membrane	-	GO:0008152//metabolic process;GO:0044238//primary metabolic process;GO:0071704//organic substance metabolic process;GO:0019538//protein metabolic process;GO:0043170//macromolecule metabolic process
entrzID_100191326	40.74	45.07	41.78	15.04	15.37	16.33	24.33	21.79	24.23	1373	1472	1513	593	690	551	949	744	846	LOC100191326	uncharacterized LOC100191326	Metabolism	Amino acid metabolism;Global and Overview	ko01100//Metabolic pathways;ko01110//Biosynthesis of secondary metabolites;ko01130//Biosynthesis of antibiotics;ko01230//Biosynthesis of amino acids;ko00400//Phenylalanine, tyrosine and tryptophan biosynthesis	K00891	-	-	-
entrzID_100191327	0.1	0.1	0.19	0.14	0.13	0.33	0.4	0.3	0.45	3	3	6	5	5	10	14	9	14	LOC100191327	uncharacterized protein LOC100191327	-	-	-	-	GO:0043231//intracellular membrane-bounded organelle;GO:0043229//intracellular organelle;GO:0044424//intracellular part;GO:0005623//cell;GO:0043226//organelle;GO:0044464//cell part;GO:0005622//intracellular;GO:0043227//membrane-bounded organelle	-	-
entrzID_100191328	1100.66	1498.17	1372.65	146.95	144.1	138.73	647.59	619.36	631.28	49773	65733	66736	7790	8698.93	6292	33938	28363	29584	LOC100191328	delta-12 fatty acid desaturaseFAD2	Metabolism	Lipid metabolism;Global and Overview	ko01212//Fatty acid metabolism;ko01040//Biosynthesis of unsaturated fatty acids	K10256	-	GO:0003824//catalytic activity;GO:0016491//oxidoreductase activity;GO:0016705//oxidoreductase activity, acting on paired donors, with incorporation or reduction of molecular oxygen	GO:0044710//single-organism metabolic process;GO:0044699//single-organism process;GO:0008152//metabolic process
entrzID_100191329	41.67	39.51	38.51	58.09	62.61	56	36.49	31.11	33.44	1440	1326	1420	2337	2878	1936	1463	1093	1200	pco092396	uncharacterized protein LOC100191329	-	-	-	-	-	-	-
entrzID_100191330	17.72	16.91	16.69	17.88	15.57	20.43	21.33	19.86	20.52	516	482	525	638	626	619	729	588	627	TIDP3101	uncharacterized protein LOC100191330	Metabolism;Genetic Information Processing	Nucleotide metabolism;Transcription;Global and Overview	ko01100//Metabolic pathways;ko00230//Purine metabolism;ko00240//Pyrimidine metabolism;ko03020//RNA polymerase	K03012	GO:0031974//membrane-enclosed lumen;GO:0005623//cell;GO:0031981//nuclear lumen;GO:1990234//transferase complex;GO:0005654//nucleoplasm;GO:0061695//transferase complex, transferring phosphorus-containing groups;GO:0044451//nucleoplasm part;GO:0044424//intracellular part;GO:0043234//protein complex;GO:0030880//RNA polymerase complex;GO:0044446//intracellular organelle part;GO:0070013//intracellular…	GO:0016779//nucleotidyltransferase activity;GO:0034062//RNA polymerase activity;GO:0003824//catalytic activity;GO:0016740//transferase activity;GO:0016772//transferase activity, transferring phosphorus-containing groups	GO:0009058//biosynthetic process;GO:0009059//macromolecule biosynthetic process;GO:0071704//organic substance metabolic process;GO:1901576//organic substance biosynthetic process;GO:0044260//cellular macromolecule metabolic process;GO:0034645//cellular macromolecule biosynthetic process;GO:0008152//metabolic process;GO:0043170//macromolecule metabolic process;GO:0044249//cellular biosynthetic pro…
entrzID_100191331	1.48	3.54	3.47	11.77	11.26	11.74	9.72	9.75	11.07	50	116	126	465	507	397	380	333	387	LOC100191331	uncharacterized protein LOC100191331	-	-	-	-	-	-	GO:0044238//primary metabolic process;GO:0006325//chromatin organization;GO:0022402//cell cycle process;GO:0008283//cell proliferation;GO:0006996//organelle organization;GO:0044267//cellular protein metabolic process;GO:0044237//cellular metabolic process;GO:0043170//macromolecule metabolic process;GO:0044710//single-organism metabolic process;GO:0009987//cellular process;GO:0016043//cellular com…
entrzID_100191332	17.51	19.66	18.83	15.25	13.37	14.78	21.82	23.01	26.37	512	559	593	529	528	438	741	685	802	pco123453(198)	uncharacterized protein LOC100191332	-	-	-	-	GO:0005622//intracellular;GO:0044424//intracellular part;GO:0044464//cell part;GO:0005623//cell	GO:0016741//transferase activity, transferring one-carbon groups;GO:0008168//methyltransferase activity;GO:0003824//catalytic activity;GO:0016740//transferase activity	GO:0008213//protein alkylation;GO:0036211//protein modification process;GO:0071704//organic substance metabolic process;GO:0044238//primary metabolic process;GO:0044260//cellular macromolecule metabolic process;GO:0043170//macromolecule metabolic process;GO:0044237//cellular metabolic process;GO:0009987//cellular process;GO:0019538//protein metabolic process;GO:0044267//cellular protein metabolic…
entrzID_100191333	5.07	5.1	4.25	5.61	5.7	4.94	5.03	5.46	5.43	203	198	183	263	304	198	233	221	225	LOC100191333	uncharacterized protein LOC100191333	-	-	-	-	GO:0044424//intracellular part;GO:0043226//organelle;GO:0043227//membrane-bounded organelle;GO:0005623//cell;GO:0043229//intracellular organelle;GO:0005622//intracellular;GO:0044464//cell part;GO:0043231//intracellular membrane-bounded organelle	GO:0003824//catalytic activity	GO:0044238//primary metabolic process;GO:0071704//organic substance metabolic process;GO:0044699//single-organism process;GO:0044710//single-organism metabolic process;GO:0006629//lipid metabolic process;GO:0008152//metabolic process
entrzID_100191334	24.95	22.19	26.46	28.43	32.57	26.52	23.09	23.2	25.06	1085	936	1237	1448	1889	1156	1163	1021	1129	cl345_1a	uncharacterized protein LOC100191334	Metabolism	Biosynthesis of other secondary metabolites;Global and Overview;Amino acid metabolism	ko01100//Metabolic pathways;ko01110//Biosynthesis of secondary metabolites;ko01130//Biosynthesis of antibiotics;ko01120//Microbial metabolism in diverse environments;ko01230//Biosynthesis of amino acids;ko00270//Cysteine and methionine metabolism;ko00260//Glycine, serine and threonine metabolism;ko01210//2-Oxocarboxylic acid metabolism;ko00300//Lysine biosynthesis;ko00261//Monobactam biosynthesis	K00133	GO:0043227//membrane-bounded organelle;GO:0044422//organelle part;GO:0009536//plastid;GO:0044444//cytoplasmic part;GO:0044446//intracellular organelle part;GO:0043231//intracellular membrane-bounded organelle;GO:0044464//cell part;GO:0043229//intracellular organelle;GO:0005737//cytoplasm;GO:0009532//plastid stroma;GO:0044435//plastid part;GO:0005623//cell;GO:0005622//intracellular;GO:0043226//org…	GO:0003824//catalytic activity;GO:1901363//heterocyclic compound binding;GO:0016903//oxidoreductase activity, acting on the aldehyde or oxo group of donors;GO:0005488//binding;GO:0036094//small molecule binding;GO:0097159//organic cyclic compound binding;GO:0000166//nucleotide binding;GO:0016491//oxidoreductase activity;GO:1901265//nucleoside phosphate binding;GO:0005515//protein binding;GO:00166…	GO:0009058//biosynthetic process;GO:0008652//cellular amino acid biosynthetic process;GO:0009066//aspartate family amino acid metabolic process;GO:0019637//organophosphate metabolic process;GO:1901564//organonitrogen compound metabolic process;GO:1901607//alpha-amino acid biosynthetic process;GO:0044283//small molecule biosynthetic process;GO:0009117//nucleotide metabolic process;GO:0044272//sulf…
entrzID_100191335	238.13	312.5	267.28	233.37	227.42	212.55	214.38	202.6	206.12	7281.84	9271.81	8788.36	8358	9275.84	6515.65	7594.69	6270.92	6529	fcr1	ferric-chelate reductase (NADH)1	Metabolism	Carbohydrate metabolism	ko00520//Amino sugar and nucleotide sugar metabolism	K00326	-	-	-
entrzID_100191336	3.52	3.2	3.96	4.41	7.12	6.24	8.37	9.36	4.75	143	126	173	210	386	254	394	385	200	LOC100191336	CF9	-	-	-	-	-	-	-
entrzID_100191337	4.73	6.18	5.91	9.7	10.62	9.83	12.85	13.13	13.09	157	199	211	377	470	327	494	441	450	AY110217	uncharacterized protein LOC100191337	Genetic Information Processing	Folding, sorting and degradation	ko03018//RNA degradation	K12608	-	GO:0016462//pyrophosphatase activity;GO:0016818//hydrolase activity, acting on acid anhydrides, in phosphorus-containing anhydrides;GO:1901363//heterocyclic compound binding;GO:0005488//binding;GO:0017111//nucleoside-triphosphatase activity;GO:0001882//nucleoside binding;GO:0001883//purine nucleoside binding;GO:0003824//catalytic activity;GO:0016787//hydrolase activity;GO:0097159//organic cyclic …	-
entrzID_100191338	1.01	1.07	1.57	2.18	3.75	3.12	0.95	1.58	0.47	36	36	55	87	179	111	39	52	18	LOC100191338	uncharacterized protein LOC100191338	Metabolism	Global and Overview;Biosynthesis of other secondary metabolites	ko01110//Biosynthesis of secondary metabolites;ko00941//Flavonoid biosynthesis	K08695	-	GO:0005488//binding;GO:0048037//cofactor binding	-
entrzID_100191339	0.55	0.62	0.8	0.52	1.06	1.41	1.94	1.68	2.53	19	21	30	21	49	49	78	59	91	LOC100191339	uncharacterized LOC100191339	-	-	-	-	-	GO:0003824//catalytic activity;GO:0016705//oxidoreductase activity, acting on paired donors, with incorporation or reduction of molecular oxygen;GO:0043169//cation binding;GO:0016491//oxidoreductase activity;GO:0043167//ion binding;GO:0005488//binding	GO:0044710//single-organism metabolic process;GO:0008152//metabolic process;GO:0044699//single-organism process
entrzID_100191340	6.73	6.32	7.32	6.62	8.4	7	8.07	8.31	7.24	236	215	276	272	393	246	328	295	263	LOC100191340	uncharacterized protein LOC100191340	-	-	-	-	-	-	-
entrzID_100191341	5.32	5.53	6.17	4.1	3.85	4.01	9.79	10.33	10.17	209	211	261	189	202	158	446	411	414	LOC100191341	uncharacterized protein LOC100191341	-	-	-	-	GO:0043227//membrane-bounded organelle;GO:0043226//organelle;GO:0044464//cell part;GO:0005622//intracellular;GO:0043231//intracellular membrane-bounded organelle;GO:0043229//intracellular organelle;GO:0005623//cell;GO:0044424//intracellular part	GO:0016798//hydrolase activity, acting on glycosyl bonds;GO:0016787//hydrolase activity;GO:0004553//hydrolase activity, hydrolyzing O-glycosyl compounds;GO:0003824//catalytic activity	GO:1901564//organonitrogen compound metabolic process;GO:1901575//organic substance catabolic process;GO:0009056//catabolic process;GO:1901135//carbohydrate derivative metabolic process;GO:0009057//macromolecule catabolic process;GO:1901136//carbohydrate derivative catabolic process;GO:0006022//aminoglycan metabolic process;GO:0043170//macromolecule metabolic process;GO:0006026//aminoglycan catab…
entrzID_100191342	0.85	0.56	0.77	1.14	2.09	1.49	1.25	1.58	1.22	33	21	32	52	108	58	56	62	49	SRS7	uncharacterized protein LOC100191342	-	-	-	-	-	-	-
entrzID_100191343	1.85	1.39	1.86	2.47	1.95	1.99	3.26	3.58	4.92	74	54	80	116	104	80	151	145	204	LOC100191343	uncharacterized protein LOC100191343	-	-	-	-	-	-	-
entrzID_100191344	2.09	2.6	3.62	4.5	6.7	5.08	10.06	10.83	8.02	73	88	136	184	312	178	407	383	290	cl55515_1a	uncharacterized protein LOC100191344	-	-	-	-	-	GO:0003824//catalytic activity	-
entrzID_100191345	7.02	7.3	6.64	5.86	6.18	6.48	13.09	13.26	11.98	217	219	221	212.15	255	201	469	415	384	gpm734	uncharacterized protein LOC100191345	Genetic Information Processing	Folding, sorting and degradation	ko03060//Protein export	K13280	GO:0016020//membrane;GO:0031224//intrinsic component of membrane;GO:0044425//membrane part	GO:0016787//hydrolase activity;GO:0003824//catalytic activity	GO:0019538//protein metabolic process;GO:0044238//primary metabolic process;GO:0008152//metabolic process;GO:0071704//organic substance metabolic process;GO:0043170//macromolecule metabolic process
entrzID_100191346	6.65	8.32	7.51	12.2	13.79	10.73	9.33	9.36	7.9	243	295	295	522	672	393	395	346	299	SBP12	SBP transcription factor	-	-	-	-	GO:0043231//intracellular membrane-bounded organelle;GO:0043227//membrane-bounded organelle;GO:0044464//cell part;GO:0043229//intracellular organelle;GO:0005622//intracellular;GO:0044424//intracellular part;GO:0043226//organelle;GO:0005623//cell	-	-
entrzID_100191347	0.14	0.09	0.32	0.68	0.45	0.62	2.23	2.11	2.22	5	3	12	28	21	22	91	75	81	LOC100191347	carboxy-lyase	-	-	-	-	-	GO:0003824//catalytic activity	-
entrzID_100191348	6.48	11.71	10.88	28.14	23.8	21.96	36.16	39.52	41.12	230	403	415	1169	1126	781	1486	1419	1511	LOC100191348	uncharacterized LOC100191348	-	-	-	-	GO:0043226//organelle;GO:0044464//cell part;GO:0005622//intracellular;GO:0044444//cytoplasmic part;GO:0044424//intracellular part;GO:0005737//cytoplasm;GO:0009536//plastid;GO:0005623//cell;GO:0043227//membrane-bounded organelle;GO:0043231//intracellular membrane-bounded organelle;GO:0043229//intracellular organelle	GO:0003824//catalytic activity;GO:0043167//ion binding;GO:0016846//carbon-sulfur lyase activity;GO:0043169//cation binding;GO:0046914//transition metal ion binding;GO:0016787//hydrolase activity;GO:0046872//metal ion binding;GO:0005488//binding;GO:0016829//lyase activity;GO:0016810//hydrolase activity, acting on carbon-nitrogen (but not peptide) bonds	GO:0044763//single-organism cellular process;GO:1901659//glycosyl compound biosynthetic process;GO:0008104//protein localization;GO:0006520//cellular amino acid metabolic process;GO:0072593//reactive oxygen species metabolic process;GO:0006950//response to stress;GO:0006082//organic acid metabolic process;GO:0019758//glycosinolate biosynthetic process;GO:0019752//carboxylic acid metabolic process…
entrzID_100191349	3.41	4.69	4.65	14.38	16.05	13.77	14.73	11.79	13.77	125	167	183	607	772	496	615	432	514	cl50858_1	uncharacterized protein LOC100191349	-	-	-	-	-	-	GO:0051234//establishment of localization;GO:0006862//nucleotide transport;GO:0071702//organic substance transport;GO:0044765//single-organism transport;GO:0006810//transport;GO:0071705//nitrogen compound transport;GO:0051179//localization;GO:0015748//organophosphate ester transport;GO:0044699//single-organism process;GO:0015931//nucleobase-containing compound transport;GO:1902578//single-organis…
entrzID_100191350	7.02	8.23	7.22	16.29	14.29	14.58	11.83	13.18	13.52	253	288	280	688	687	527	494	481	505	LOC100191350	fruit protein PKIWI502	-	-	-	-	-	-	GO:0044699//single-organism process;GO:0008152//metabolic process;GO:0044710//single-organism metabolic process
entrzID_100191351	6.59	7.16	8.57	3.37	4.08	3.61	11.81	12.19	11.7	226	241	317	137	187	124	477	431	425	si486055b11	uncharacterized protein LOC100191351 precursor	-	-	-	-	-	-	-
entrzID_100191352	19.32	20.37	22.7	33.5	30.64	34.38	29.68	30.57	32.15	698	713	880	1418	1477	1247	1240	1115	1203	umc1324	uncharacterized protein LOC100191352	-	-	-	-	-	-	-
entrzID_100191354	49.51	42.74	35.61	26.61	24.85	24.17	18.9	16.13	17.79	1457	1236	1135	964	1015	777	673	480	544	cl6429_1(261)	mitochondrial carrier protein CoAc2	-	-	-	-	GO:0043227//membrane-bounded organelle;GO:0044464//cell part;GO:0016020//membrane;GO:0031224//intrinsic component of membrane;GO:0044424//intracellular part;GO:0044425//membrane part;GO:0005623//cell;GO:0044446//intracellular organelle part;GO:0031967//organelle envelope;GO:0043231//intracellular membrane-bounded organelle;GO:0019866//organelle inner membrane;GO:0044422//organelle part;GO:0043226…	GO:0008509//anion transmembrane transporter activity;GO:0015075//ion transmembrane transporter activity;GO:0005215//transporter activity;GO:0022857//transmembrane transporter activity;GO:0008514//organic anion transmembrane transporter activity;GO:0022892//substrate-specific transporter activity;GO:0022891//substrate-specific transmembrane transporter activity	GO:0051503//adenine nucleotide transport;GO:0051181//cofactor transport;GO:0015931//nucleobase-containing compound transport;GO:0006862//nucleotide transport;GO:0006820//anion transport;GO:0015880//coenzyme A transport;GO:0044699//single-organism process;GO:0015711//organic anion transport;GO:0044765//single-organism transport;GO:1901264//carbohydrate derivative transport;GO:0071705//nitrogen com…
entrzID_100191355	5.11	5.03	4.44	4.76	4.81	6.18	6.5	7.82	8.34	163	152	150	175	206	192	238	248	267	LOC100191355	TMV-MP30 binding protein 2C	-	-	-	-	-	-	-
entrzID_100191356	13.71	12.32	13.22	15.91	13.35	14.1	11.79	12.44	11.9	515	449	534	700	669	531	513	473	463	LOC100191356	peroxisomal carrier protein	-	-	-	-	GO:0016020//membrane;GO:0031224//intrinsic component of membrane;GO:0044425//membrane part	-	GO:0009987//cellular process;GO:0044763//single-organism cellular process;GO:0044699//single-organism process
entrzID_100191357	24.37	23.71	24.41	49.21	50.59	49.57	32.33	31.27	31.32	924	872	995	2184.99	2558	1884	1420	1200	1230	LOC100191357	ATP binding protein	-	-	-	-	-	GO:0032550//purine ribonucleoside binding;GO:1901363//heterocyclic compound binding;GO:0032549//ribonucleoside binding;GO:0097159//organic cyclic compound binding;GO:0097367//carbohydrate derivative binding;GO:0001883//purine nucleoside binding;GO:0003824//catalytic activity;GO:0005488//binding;GO:0001882//nucleoside binding;GO:0036094//small molecule binding	-
entrzID_100191358	42.27	42.77	42.7	44.9	46.56	45.75	41.75	46.23	43.31	1419.3	1392.4	1540.97	1769.03	2091.11	1542.95	1622.61	1569.72	1504.65	LOC100191358	uncharacterized LOC100191358	Cellular Processes	Transport and catabolism	ko04144//Endocytosis	K12194	GO:0043226//organelle;GO:0005623//cell;GO:0044424//intracellular part;GO:0043231//intracellular membrane-bounded organelle;GO:0044464//cell part;GO:0005622//intracellular;GO:0016020//membrane;GO:0043229//intracellular organelle;GO:0043227//membrane-bounded organelle	-	GO:0044765//single-organism transport;GO:0006810//transport;GO:0008104//protein localization;GO:0044699//single-organism process;GO:0046907//intracellular transport;GO:1902582//single-organism intracellular transport;GO:1902578//single-organism localization;GO:0051234//establishment of localization;GO:0051649//establishment of localization in cell;GO:0033036//macromolecule localization;GO:0051641…
entrzID_100191359	9.09	8.33	9.77	4.27	4.83	5.04	10.98	10.39	10.32	1171.1	986.04	1204.64	670	859.13	764.97	1110.41	934.96	927	LOC100191359	putative Ser/Thr protein phosphatase family protein	Metabolism	Lipid metabolism;Nucleotide metabolism	ko00230//Purine metabolism;ko00564//Glycerophospholipid metabolism	K01517	-	GO:0003824//catalytic activity	-
entrzID_100191360	15.64	16.12	14.75	7.54	5.92	7.33	11.9	13.01	15.07	541	540	548	306	273	254	475	456	540	cl21760_1(195)	uncharacterized protein LOC100191360	-	-	-	-	-	-	-
entrzID_100191361	11.99	11.53	11.9	12.73	12.59	13.44	13.71	15.86	16.6	419	391	447	521	587	471	555	561	601	pco129760	uncharacterized protein LOC100191361	-	-	-	-	-	-	-
entrzID_100191362	14.97	15.39	18.3	42	41.84	40.17	36.43	37.83	38.87	448	447	589	1472	1670	1205	1263	1146	1205	pco082817	uncharacterized protein LOC100191362	-	-	-	-	GO:0043227//membrane-bounded organelle;GO:0016020//membrane;GO:0031224//intrinsic component of membrane;GO:0043226//organelle;GO:0044422//organelle part;GO:0031090//organelle membrane;GO:0044425//membrane part	-	-
entrzID_100191363	10.94	11.03	11.23	13.81	13.41	16.05	20.4	18.19	18.37	560.23	521.69	576.14	1462	1757	1541	1186.05	997	974.47	LOC100191363	sec14p-like phosphatidylinositol transfer family protein	-	-	-	-	-	-	-
entrzID_100191364	3.43	4.04	4.86	16.51	17.18	16.24	7.12	8.04	8.18	92	105	140	518	614	436	221	218	227	LOC100191364	Nudix hydrolase 16 mitochondrial	-	-	-	-	-	GO:0003824//catalytic activity	-
entrzID_100191365	7.17	8.12	7.71	34.6	32.32	34.83	24.02	19.81	23.44	344	378	398	1944	2068	1675	1335	962	1165	pco109318	uncharacterized LOC100191365	Metabolism	Nucleotide metabolism;Carbohydrate metabolism;Global and Overview	ko01100//Metabolic pathways;ko01110//Biosynthesis of secondary metabolites;ko01130//Biosynthesis of antibiotics;ko01120//Microbial metabolism in diverse environments;ko01200//Carbon metabolism;ko01230//Biosynthesis of amino acids;ko00230//Purine metabolism;ko00010//Glycolysis / Gluconeogenesis;ko00620//Pyruvate metabolism	K00873	-	GO:0003824//catalytic activity;GO:0031420//alkali metal ion binding;GO:0046872//metal ion binding;GO:0016772//transferase activity, transferring phosphorus-containing groups;GO:0043169//cation binding;GO:0043167//ion binding;GO:0016301//kinase activity;GO:0016740//transferase activity;GO:0005488//binding	GO:0043436//oxoacid metabolic process;GO:0006082//organic acid metabolic process;GO:0044281//small molecule metabolic process;GO:0044699//single-organism process;GO:0044763//single-organism cellular process;GO:0006796//phosphate-containing compound metabolic process;GO:0019752//carboxylic acid metabolic process;GO:0032787//monocarboxylic acid metabolic process;GO:0071704//organic substance metabo…
entrzID_100191366	0	0.03	0	0	0	0	0	0	0.03	0	1	0	0	0	0	0	0	1	LOC100191366	uncharacterized protein LOC100191366	-	-	-	-	-	-	-
entrzID_100191367	0.25	0.54	0.73	2.81	3.27	2.75	3	2.7	3.57	11	23	35	146	193	122	154	121	164	IDP355	uncharacterized protein LOC100191367	Genetic Information Processing	Replication and repair	ko03440//Homologous recombination	K03553	-	GO:0003824//catalytic activity;GO:0001883//purine nucleoside binding;GO:0016887//ATPase activity;GO:0097367//carbohydrate derivative binding;GO:0005488//binding;GO:0032550//purine ribonucleoside binding;GO:0043566//structure-specific DNA binding;GO:0003677//DNA binding;GO:1901363//heterocyclic compound binding;GO:0032549//ribonucleoside binding;GO:0001882//nucleoside binding;GO:0016817//hydrolase…	GO:0009987//cellular process;GO:0033554//cellular response to stress;GO:0034641//cellular nitrogen compound metabolic process;GO:0051716//cellular response to stimulus;GO:0071704//organic substance metabolic process;GO:0043170//macromolecule metabolic process;GO:0044260//cellular macromolecule metabolic process;GO:0090304//nucleic acid metabolic process;GO:0008152//metabolic process;GO:0044238//p…
entrzID_100191368	21.26	35.92	34.62	194.83	211.07	166.99	125.71	115.82	160.82	625	1024.83	1095.38	6709.36	8278.99	4923.47	4284.38	3445.49	4898.61	pco101521(516)	uncharacterized protein LOC100191368	Genetic Information Processing	Translation	ko03010//Ribosome	K02937	GO:0032991//macromolecular complex	-	-
entrzID_100191370	2.18	3.81	4.61	10.46	12.01	10.84	5.56	7.49	7.04	69	117	157	388	507	344	204	240	231	cl5953_1	uncharacterized protein LOC100191370	-	-	-	-	-	GO:0005488//binding;GO:0032549//ribonucleoside binding;GO:0001883//purine nucleoside binding;GO:0036094//small molecule binding;GO:1901363//heterocyclic compound binding;GO:0003824//catalytic activity;GO:0097159//organic cyclic compound binding;GO:0097367//carbohydrate derivative binding;GO:0016740//transferase activity;GO:0001882//nucleoside binding;GO:0032550//purine ribonucleoside binding	GO:0006464//cellular protein modification process;GO:0036211//protein modification process;GO:0044238//primary metabolic process;GO:0044260//cellular macromolecule metabolic process;GO:0009987//cellular process;GO:0044237//cellular metabolic process;GO:0019538//protein metabolic process;GO:0043170//macromolecule metabolic process;GO:0044267//cellular protein metabolic process;GO:0008152//metaboli…
entrzID_100191372	0.08	0	0.1	0.11	0.08	0.18	0.45	0.18	0.48	3	0	4	5	4	7	20	7	19	LOC100191372	uncharacterized protein LOC100191372	-	-	-	-	-	-	-
entrzID_100191373	16.81	14.19	14.81	12.88	10.14	11.13	11.77	15.38	15.74	611	501	580	549.76	491	406	497	565	592	LOC100191373	protein LIKE COV 2	-	-	-	-	-	-	-
entrzID_100191374	38.82	38.5	36.3	36.63	33.46	37.29	37.79	37.18	36.46	1504	1447	1512	1662	1729	1448	1696	1458	1463	pco114417	uncharacterized protein LOC100191374	-	-	-	-	GO:0044425//membrane part;GO:0031224//intrinsic component of membrane;GO:0016020//membrane	-	GO:0044765//single-organism transport;GO:0051234//establishment of localization;GO:1902578//single-organism localization;GO:0006810//transport;GO:0006811//ion transport;GO:0072511//divalent inorganic cation transport;GO:0006812//cation transport;GO:0030001//metal ion transport;GO:0070838//divalent metal ion transport;GO:0044699//single-organism process;GO:0051179//localization
entrzID_100191375	12.52	14.55	14.56	26.06	27.53	23.14	14.77	18.28	17.55	422	476	528	1029	1238	782	577	624	613	LOC100191375	IM30 protein-like protein	-	-	-	-	-	-	-
entrzID_100191376	33.48	32.89	36.5	47.6	46.38	44.93	39.13	39.74	41.57	1086	1035	1272	1797.12	1990	1453	1464	1297	1387	LOC100191376	COP9 signalosome complex subunit 7	-	-	-	-	-	-	-
entrzID_100191377	3.43	5.31	4.48	11.47	11.64	10.19	11.78	11.59	15.29	111	167	156	435	503	331	442	380	513	pco083348	uncharacterized protein LOC100191377	-	-	-	-	-	GO:0016741//transferase activity, transferring one-carbon groups;GO:0003824//catalytic activity;GO:0016740//transferase activity	GO:0043412//macromolecule modification;GO:0044237//cellular metabolic process;GO:0044267//cellular protein metabolic process;GO:0071704//organic substance metabolic process;GO:0018202//peptidyl-histidine modification;GO:0019538//protein metabolic process;GO:0043170//macromolecule metabolic process;GO:0008152//metabolic process;GO:0006464//cellular protein modification process;GO:0018193//peptidyl…
entrzID_100191378	15.73	16.2	14.33	13.85	12.85	12.23	15.23	15.4	16.7	509	509	498	525	554	397	571	503	560	LOC100191378	uncharacterized protein LOC100191378	-	-	-	-	-	-	-
entrzID_100191379	19.64	19.87	20.46	29.33	29.09	28.81	23.72	23.38	23.37	559	547	601	932	1049	777	769	654	665	LOC100191379	uncharacterized LOC100191379	-	-	-	-	-	-	-
entrzID_100191380	0.74	0.71	1	1.76	1.61	1.52	1.58	1.99	1.9	33	31	48	92	96	68	82	90	88	LOC100191380	uncharacterized protein LOC100191380 precursor	-	-	-	-	GO:0031225//anchored component of membrane;GO:0016020//membrane;GO:0044464//cell part;GO:0030312//external encapsulating structure;GO:0071944//cell periphery;GO:0005623//cell;GO:0044425//membrane part;GO:0031224//intrinsic component of membrane	GO:0008422//beta-glucosidase activity;GO:0016787//hydrolase activity;GO:0003824//catalytic activity;GO:0015926//glucosidase activity;GO:0004553//hydrolase activity, hydrolyzing O-glycosyl compounds;GO:0016798//hydrolase activity, acting on glycosyl bonds	GO:0009725//response to hormone;GO:0065007//biological regulation;GO:0032870//cellular response to hormone stimulus;GO:0044238//primary metabolic process;GO:0070887//cellular response to chemical stimulus;GO:0007165//signal transduction;GO:0023052//signaling;GO:0051301//cell division;GO:0007154//cell communication;GO:0009719//response to endogenous stimulus;GO:0050789//regulation of biological pr…
entrzID_100191381	7.28	10.04	12.68	26.53	31.14	20.99	11.39	15.44	13.56	230	308	431	982	1313	665	417	494	444	uaz7c01c01	uncharacterized protein LOC100191381	-	-	-	-	GO:0044423//virion part;GO:0032991//macromolecular complex;GO:0019012//virion	GO:0097159//organic cyclic compound binding;GO:0005488//binding	-
entrzID_100191382	23.79	24.89	23.01	25.6	26.16	23.95	20.75	21.11	19.73	730	746	759	935.06	1084	752	744	654.59	630	LOC100191382	vacuolar protein sorting-associated protein 32 homolog 1	Cellular Processes	Transport and catabolism	ko04144//Endocytosis	K12194	GO:0005622//intracellular;GO:0044464//cell part;GO:0043231//intracellular membrane-bounded organelle;GO:0043226//organelle;GO:0044424//intracellular part;GO:0043229//intracellular organelle;GO:0005623//cell;GO:0016020//membrane;GO:0043227//membrane-bounded organelle	-	GO:0051641//cellular localization;GO:0008104//protein localization;GO:0006810//transport;GO:0051234//establishment of localization;GO:0044765//single-organism transport;GO:0046907//intracellular transport;GO:1902578//single-organism localization;GO:0051649//establishment of localization in cell;GO:0033036//macromolecule localization;GO:0051179//localization;GO:0044699//single-organism process;GO:…
entrzID_100191383	6.36	4.47	4.55	3.48	3.47	3.42	4.05	5.04	5.6	217	148	167	139	158	117	160	174	198	pco111635	uncharacterized protein LOC100191383	-	-	-	-	-	GO:0003824//catalytic activity;GO:0043167//ion binding;GO:0016791//phosphatase activity;GO:0043169//cation binding;GO:0016787//hydrolase activity;GO:0005488//binding;GO:0016788//hydrolase activity, acting on ester bonds;GO:0042578//phosphoric ester hydrolase activity	GO:0006796//phosphate-containing compound metabolic process;GO:0008152//metabolic process;GO:0006793//phosphorus metabolic process;GO:0009987//cellular process;GO:0044237//cellular metabolic process
entrzID_100191384	8.7	4.45	5.47	3.71	2.42	2.81	4.11	4.68	4.6	318	158	215	159	118	103	174	173	174	si605080a10b	uncharacterized protein LOC100191384	-	-	-	-	-	-	-
entrzID_100191385	4.33	7.39	6.49	28.36	28.84	23.71	6.4	10.76	8.12	279	462	450	2141	2479	1532	478	702	542	LOC100191385	salt-inducible protein	-	-	-	-	GO:0044424//intracellular part;GO:0043227//membrane-bounded organelle;GO:0005622//intracellular;GO:0009536//plastid;GO:0043229//intracellular organelle;GO:0043226//organelle;GO:0005623//cell;GO:0044444//cytoplasmic part;GO:0044464//cell part;GO:0005737//cytoplasm;GO:0043231//intracellular membrane-bounded organelle	-	GO:0044765//single-organism transport;GO:0051234//establishment of localization;GO:0044767//single-organism developmental process;GO:0034613//cellular protein localization;GO:0022414//reproductive process;GO:0015031//protein transport;GO:0008104//protein localization;GO:0032501//multicellular organismal process;GO:1902578//single-organism localization;GO:0000003//reproduction;GO:0003006//developm…
entrzID_100191386	1.65	1.52	1.65	2.97	2.78	2.57	1.64	2.57	2.35	94	84	101	198	211	147	108	148	139	LOC100191386	uncharacterized LOC100191386	-	-	-	-	GO:0043231//intracellular membrane-bounded organelle;GO:0044424//intracellular part;GO:0043227//membrane-bounded organelle;GO:0043229//intracellular organelle;GO:0043226//organelle;GO:0044464//cell part;GO:0005622//intracellular;GO:0005623//cell	-	-
entrzID_100191387	11.32	13.23	12.56	22.12	21.26	20.2	17.21	16.45	16.82	665	760	792	1502	1648	1172	1177	986	1038	LOC100191387	uncharacterized protein LOC100191387	Genetic Information Processing	Translation	ko03015//mRNA surveillance pathway	K04354	-	GO:0019888//protein phosphatase regulator activity;GO:0030234//enzyme regulator activity;GO:0019208//phosphatase regulator activity;GO:0098772//molecular function regulator	GO:0019222//regulation of metabolic process;GO:0050794//regulation of cellular process;GO:0065007//biological regulation;GO:0050789//regulation of biological process
entrzID_100191388	7.01	7.61	8.68	14.78	16.32	15.23	9.71	9.61	9.37	492	518	655	1215	1528	1072	790	683	681	csu909	uncharacterized protein LOC100191388	-	-	-	-	-	-	-
entrzID_100191389	9.55	8.46	9.76	6.58	6.23	6.8	8.27	7.72	8.14	639	552	703	522	561	460	644	524	566	LOC100191389	uncharacterized protein LOC100191389	-	-	-	-	-	-	-
entrzID_100191390	230.75	250.19	219.04	155.31	160.81	155.71	293.27	267.61	248.82	13571	14257	13870	10907	12838	9338	20713	16468	15563	exg1	exoglucanase 1 precursor	Metabolism	Metabolism of other amino acids;Carbohydrate metabolism;Biosynthesis of other secondary metabolites;Global and Overview	ko01100//Metabolic pathways;ko01110//Biosynthesis of secondary metabolites;ko00500//Starch and sucrose metabolism;ko00940//Phenylpropanoid biosynthesis;ko00460//Cyanoamino acid metabolism	K05349	-	GO:0003824//catalytic activity	GO:0008152//metabolic process;GO:0044238//primary metabolic process
entrzID_100191391	5.3	7.26	6.11	9.39	8.89	8.67	7.94	7.98	7.61	303	403	376	629	678	497	526	462	451	pco142331	uncharacterized protein LOC100191391	Metabolism	Carbohydrate metabolism	ko00520//Amino sugar and nucleotide sugar metabolism	K12450	-	GO:0003824//catalytic activity;GO:0016829//lyase activity;GO:0005488//binding;GO:0048037//cofactor binding;GO:0016836//hydro-lyase activity;GO:0016835//carbon-oxygen lyase activity	GO:0044763//single-organism cellular process;GO:0044699//single-organism process;GO:0044237//cellular metabolic process;GO:0006796//phosphate-containing compound metabolic process;GO:0009117//nucleotide metabolic process;GO:0034641//cellular nitrogen compound metabolic process;GO:0006725//cellular aromatic compound metabolic process;GO:0008152//metabolic process;GO:0006753//nucleoside phosphate m…
entrzID_100191392	13.45	13.91	12.68	8.49	9.14	7.11	9.52	9.25	9.08	899	901	922	681	832	489	739	620	631	IDP1638	exocyst complex component EXO84B	-	-	-	-	-	-	-
entrzID_100191393	0.11	0.32	0.26	0.83	0.93	0.81	0.68	0.83	0.84	7	19	17	60	77	50	49	52	54	LOC100191393	uncharacterized protein LOC100191393	-	-	-	-	-	-	-
entrzID_100191394	4.44	3.89	4.12	3.32	4.38	6.04	4.96	5.17	4.88	201	170	202	176	265	293	263	238	230	LOC100191394	uncharacterized LOC100191394	-	-	-	-	-	GO:0016740//transferase activity;GO:0003824//catalytic activity	-
entrzID_100191395	9.9	11.18	9.72	7.83	6.93	7.8	23.24	21.03	24.33	536	587	566	493	498	415	1459	1152	1363	LOC100191395	uncharacterized protein LOC100191395	-	-	-	-	-	-	GO:0044699//single-organism process;GO:0044707//single-multicellular organism process;GO:0032501//multicellular organismal process
entrzID_100191396	15.12	12.66	11.64	6.41	7.91	7.56	7.06	6.26	6.59	699.03	567.38	578	348.02	489	352	379.69	293	316.26	LOC100191396	putative RING/U-box superfamily protein	Genetic Information Processing	Folding, sorting and degradation	ko04141//Protein processing in endoplasmic reticulum	K10666	-	GO:0005488//binding;GO:0043167//ion binding;GO:0043169//cation binding	-
entrzID_100191397	1.61	1.89	1.7	1.45	1.17	1	1.86	2	2.13	126	143	143	126	122	73	168	150	170	LOC100191397	uncharacterized protein LOC100191397	-	-	-	-	-	-	-
entrzID_100191398	62	54.57	57.19	70.26	72.51	78.64	35.82	31.23	34.74	4679	3989	4641	6182	7296	5944	3132	2386	2706	HAK18	uncharacterized protein LOC100191398	-	-	-	-	-	-	GO:1902578//single-organism localization;GO:0055085//transmembrane transport;GO:0034220//ion transmembrane transport;GO:0044699//single-organism process;GO:0009987//cellular process;GO:0044765//single-organism transport;GO:0006811//ion transport;GO:0044763//single-organism cellular process;GO:0051234//establishment of localization;GO:0006810//transport;GO:0051179//localization
entrzID_100191399	26.63	32.79	32.41	16.51	16.41	18.38	19.14	20.57	19.99	1980	2358	2605	1455	1680	1396	1661	1574	1558	LOC100191399	uncharacterized protein LOC100191399	-	-	-	-	-	-	-
entrzID_100191400	4.16	10.02	15.22	30.13	37.19	26.07	31.14	42.78	30.67	237	554	932	2010	2826	1489	2055	2467	1810	cl16097_1	uncharacterized LOC100191400 precursor	-	-	-	-	-	-	GO:0044238//primary metabolic process;GO:0071704//organic substance metabolic process;GO:0043170//macromolecule metabolic process;GO:0019538//protein metabolic process;GO:0008152//metabolic process
entrzID_100191401	0.41	0.14	0.42	0.24	0.27	0.4	0.54	0.32	0.6	24	8	26	16	21	23	36	19	36	LOC100191401	uncharacterized protein LOC100191401	-	-	-	-	-	-	-
entrzID_100191402	16.21	16.68	17.18	37.14	37.04	35.47	26.1	27.5	24.44	795	792	905	2130	2421	1741	1481	1363	1241	LOC100191402	uncharacterized protein LOC100191402	-	-	-	-	GO:0016020//membrane;GO:0031224//intrinsic component of membrane;GO:0044425//membrane part	GO:0008324//cation transmembrane transporter activity;GO:1901476//carbohydrate transporter activity;GO:0022891//substrate-specific transmembrane transporter activity;GO:0022892//substrate-specific transporter activity;GO:0015144//carbohydrate transmembrane transporter activity;GO:0015075//ion transmembrane transporter activity;GO:0015294//solute:cation symporter activity;GO:0015293//symporter act…	GO:0044765//single-organism transport;GO:0006810//transport;GO:0051179//localization;GO:1902578//single-organism localization;GO:0044699//single-organism process;GO:0006818//hydrogen transport;GO:0051234//establishment of localization
entrzID_100191403	5.19	6.55	6.73	10.83	9.37	8.35	14.64	12.68	16.04	206	252	287	503	496	332	673	509	659	LOC100191403	uncharacterized protein LOC100191403	-	-	-	-	-	-	-
entrzID_100191404	0	0	0.04	0	0.03	0.02	0.06	0.04	0.02	0	0	1.88	0	2	1.11	3.32	2	1	LOC100191404	uncharacterized LOC100191404	-	-	-	-	-	-	-
entrzID_100191405	29	26.12	23.91	12.91	11.61	12.22	13.07	13.43	12.02	1937	1530	1650	791	798	634	817	725	671	LOC100191405	uncharacterized protein LOC100191405	-	-	-	-	-	-	-
entrzID_100191406	63.23	71.49	75.09	40.55	38.88	41.12	102.79	100.6	102.7	2813	3086	3592	2113	2307	1834	5298	4530	4733	IDP689	uncharacterized protein LOC100191406	-	-	-	-	-	GO:0043167//ion binding;GO:0043169//cation binding;GO:0005488//binding	-
entrzID_100191407	4.73	5.58	6.48	11.32	12.1	11.94	14.18	15.38	13.4	310	355	457	870	1059	785	1078	1021.36	910.7	LOC100191407	uncharacterized protein LOC100191407	-	-	-	-	-	-	-
entrzID_100191408	26.18	30.13	30.25	65.65	63.29	58.3	57.54	53.31	59.02	1484	1657	1844	4359.14	4785.33	3313	3779.29	3059	3466	LOC100191408	uncharacterized LOC100191408	-	-	-	-	-	GO:0005515//protein binding;GO:0005488//binding	GO:0043170//macromolecule metabolic process;GO:0008152//metabolic process;GO:0044267//cellular protein metabolic process;GO:0019538//protein metabolic process;GO:0071704//organic substance metabolic process;GO:0044237//cellular metabolic process;GO:0044260//cellular macromolecule metabolic process;GO:0044238//primary metabolic process;GO:0009987//cellular process
entrzID_100191409	19.06	18.49	22.41	21.82	22.1	21.44	25.68	27.56	25.06	1199	1129	1516	1608	1855	1352	1872	1755	1633	LOC100191409	putative phototropic-resoponsive NPH3 family protein	-	-	-	-	-	-	-
entrzID_100191410	23.49	18.88	18.69	12.33	14.26	14.88	11.49	11.52	10.82	1162	938	998	739	971	770	683	597	572.98	LOC100191410	DNA-directed RNA polymerase II protein	-	-	-	-	-	-	-
entrzID_100191411	850.24	827.21	868.43	266.72	259.9	305.22	622.43	628.35	624.91	47922.9	45237.2	52630.6	17607.1	19538.9	17245.8	40643.1	35848.2	36485.5	cdj2	chaperone DNA J2	Genetic Information Processing	Folding, sorting and degradation	ko04141//Protein processing in endoplasmic reticulum	K09503	-	GO:0005515//protein binding;GO:0005488//binding	GO:0009987//cellular process;GO:0043170//macromolecule metabolic process;GO:0071704//organic substance metabolic process;GO:0044267//cellular protein metabolic process;GO:0006950//response to stress;GO:0019538//protein metabolic process;GO:0044260//cellular macromolecule metabolic process;GO:0050896//response to stimulus;GO:0044238//primary metabolic process;GO:0008152//metabolic process;GO:00442…
entrzID_100191412	4.64	4.1	5.36	6.39	6.5	6.41	7.53	6.94	6.91	299	261	380	457	559	410	560	466	475	LOC100191412	uncharacterized protein LOC100191412	Environmental Information Processing	Signal transduction	ko04075//Plant hormone signal transduction	K14491	-	GO:0005488//binding;GO:0097159//organic cyclic compound binding;GO:1901363//heterocyclic compound binding;GO:0003676//nucleic acid binding	-
entrzID_100191413	13.78	17.12	19.41	39.33	36.48	35.45	38.31	43.85	43.25	799	963	1210	2670	2821	2060	2573	2573	2597	cl41895_1b	uncharacterized protein LOC100191413	-	-	-	-	-	-	-
entrzID_100191414	12.15	11.95	12.3	8.79	9.44	10.07	11.11	11.98	11.07	656	626	714	556	680	545	695	655	619	pco113960a	uncharacterized protein LOC100191414	-	-	-	-	-	-	-
entrzID_100191415	1.72	1.48	1.56	1.17	1.29	1.36	1.18	1.46	1.38	77	64	75	61	77	61	61	66	64	LOC100191415	uncharacterized protein LOC100191415	-	-	-	-	-	-	-
entrzID_100191416	4.61	9.03	8.15	52.87	53.54	48.85	42.01	44.87	45.26	234	445	445	3145	3627	2487	2472	2307	2381	AY107018	uncharacterized protein LOC100191416	Metabolism	Carbohydrate metabolism	ko00051//Fructose and mannose metabolism	K19355	-	GO:0003824//catalytic activity;GO:0016787//hydrolase activity	GO:0008152//metabolic process;GO:0044238//primary metabolic process
entrzID_100191417	0.68	0.54	0.61	0.92	1	0.76	0.43	0.72	1.01	26	20	25	41	51	29	19	28	40	LOC100191417	uncharacterized protein LOC100191417	-	-	-	-	-	-	-
entrzID_100191418	21.19	38.99	36.22	69.35	63.15	63.08	66.85	75.02	72.31	1348	2407	2478	5167	5359	4023	4927	4831	4765	LOC100191418	putative O-Glycosyl hydrolase superfamily protein precursor	-	-	-	-	-	GO:0003824//catalytic activity	GO:0008152//metabolic process;GO:0044238//primary metabolic process
entrzID_100191419	103.05	104.7	104.07	65.11	60.75	68.23	76.91	79.31	87.36	2823	2788	3077	2185	2320	1968	2450	2203	2482	pco143261(678)	uncharacterized protein LOC100191419	-	-	-	-	-	GO:0046872//metal ion binding;GO:0046914//transition metal ion binding;GO:0043167//ion binding;GO:0043169//cation binding;GO:0005488//binding	-
entrzID_100191420	1.84	2.27	3.35	11.88	9.95	8.93	5.31	7.54	6.56	135	165	266	1050	1016	676	469	571	506	LOC100191420	uncharacterized protein LOC100191420 precursor	-	-	-	-	GO:0043231//intracellular membrane-bounded organelle;GO:0005623//cell;GO:0044464//cell part;GO:0005622//intracellular;GO:0044424//intracellular part;GO:0043226//organelle;GO:0043229//intracellular organelle;GO:0043227//membrane-bounded organelle	GO:0032549//ribonucleoside binding;GO:0003824//catalytic activity;GO:0005488//binding;GO:0097367//carbohydrate derivative binding;GO:0001883//purine nucleoside binding;GO:1901363//heterocyclic compound binding;GO:0016740//transferase activity;GO:0001882//nucleoside binding;GO:0032550//purine ribonucleoside binding;GO:0097159//organic cyclic compound binding;GO:0036094//small molecule binding	GO:0044260//cellular macromolecule metabolic process;GO:0036211//protein modification process;GO:0008152//metabolic process;GO:0043170//macromolecule metabolic process;GO:0043412//macromolecule modification;GO:0006464//cellular protein modification process;GO:0044238//primary metabolic process;GO:0019538//protein metabolic process;GO:0044237//cellular metabolic process;GO:0009987//cellular proces…
entrzID_100191422	1.7	2.54	2.32	3.68	3.52	3.74	2.49	2.78	2.53	132	192	194	335	365	292	224	219	204	LOC100191422	uncharacterized protein LOC100191422	-	-	-	-	-	GO:0032550//purine ribonucleoside binding;GO:0097159//organic cyclic compound binding;GO:0004672//protein kinase activity;GO:0005488//binding;GO:0016772//transferase activity, transferring phosphorus-containing groups;GO:0016740//transferase activity;GO:0001882//nucleoside binding;GO:0036094//small molecule binding;GO:1901363//heterocyclic compound binding;GO:0016301//kinase activity;GO:0032549//…	GO:0006464//cellular protein modification process;GO:0044260//cellular macromolecule metabolic process;GO:0043170//macromolecule metabolic process;GO:0019538//protein metabolic process;GO:0043412//macromolecule modification;GO:0044238//primary metabolic process;GO:0044267//cellular protein metabolic process;GO:0044237//cellular metabolic process;GO:0071704//organic substance metabolic process;GO:…
entrzID_100191423	7.32	5.2	6.32	5.39	4.26	4.82	5.83	6.22	5.9	555	400	534	543	515	435	506	490	470	pco082395	uncharacterized protein LOC100191423	-	-	-	-	-	GO:0003824//catalytic activity	-
entrzID_100191424	14.47	15.78	16.82	21.44	22.71	22.46	28.33	29.18	29.09	828	876	1035	1437	1733	1288	1878	1690	1724	LOC100191424	uncharacterized protein LOC100191424	-	-	-	-	-	-	-
entrzID_100191425	0	0.04	0.01	0	0	0	0.03	0.1	0.05	0	3	1	0	0	0	3	4	3	LOC100191425	uncharacterized protein LOC100191425	-	-	-	-	-	-	-
entrzID_100191426	22.21	21.13	21.5	21.69	22.84	22.02	21.08	19.84	19.12	1302	1202	1355	1489	1786	1294	1432	1177	1161	AY110113	uncharacterized protein LOC100191426	-	-	-	-	-	GO:0004518//nuclease activity;GO:0004540//ribonuclease activity;GO:0004521//endoribonuclease activity;GO:0016787//hydrolase activity;GO:0004519//endonuclease activity;GO:0016891//endoribonuclease activity, producing 5'-phosphomonoesters;GO:0016893//endonuclease activity, active with either ribo- or deoxyribonucleic acids and producing 5'-phosphomonoesters;GO:0016788//hydrolase activity, acting on…	GO:0044257//cellular protein catabolic process;GO:0051603//proteolysis involved in cellular protein catabolic process;GO:0090501//RNA phosphodiester bond hydrolysis;GO:0016070//RNA metabolic process;GO:0044265//cellular macromolecule catabolic process;GO:0006725//cellular aromatic compound metabolic process;GO:0019941//modification-dependent protein catabolic process;GO:0090304//nucleic acid meta…
entrzID_100191427	18.49	18.44	18.52	22.09	25.19	22.97	17.75	17.64	16.78	1411	1361	1529	1921	2398	1730	1577	1360	1294	LOC100191427	uncharacterized protein LOC100191427	-	-	-	-	-	-	-
entrzID_100191428	3.11	3.28	2.8	1.32	1.48	1.31	1.92	1.99	1.79	204	210	197	103	131	86	146	132	122	LOC100191428	uncharacterized protein LOC100191428	-	-	-	-	-	GO:0043167//ion binding;GO:0005488//binding;GO:0043169//cation binding	-
entrzID_100191429	8.01	9.78	11.35	23.85	26.62	23.69	27.53	25.42	23.08	445	527	677.99	1551	1972	1318.99	1770.99	1428.99	1328	LOC100191429	putative MAP kinase family protein	-	-	-	-	GO:0043231//intracellular membrane-bounded organelle;GO:0044424//intracellular part;GO:0005623//cell;GO:0044464//cell part;GO:0043227//membrane-bounded organelle;GO:0043226//organelle;GO:0043229//intracellular organelle;GO:0005622//intracellular	GO:0097367//carbohydrate derivative binding;GO:0016740//transferase activity;GO:0001883//purine nucleoside binding;GO:0004871//signal transducer activity;GO:0016301//kinase activity;GO:0004674//protein serine/threonine kinase activity;GO:0005488//binding;GO:0004672//protein kinase activity;GO:0016773//phosphotransferase activity, alcohol group as acceptor;GO:0001882//nucleoside binding;GO:0003824…	GO:0050794//regulation of cellular process;GO:0071704//organic substance metabolic process;GO:0044260//cellular macromolecule metabolic process;GO:0050789//regulation of biological process;GO:0019538//protein metabolic process;GO:0044763//single-organism cellular process;GO:0044700//single organism signaling;GO:0009987//cellular process;GO:0050896//response to stimulus;GO:0044238//primary metabol…
entrzID_100191430	49.71	61.28	68.36	112.68	145.87	118.33	114.36	109.88	93.56	2464.69	2948.28	3644.45	6543.65	9647.64	5881.83	6569.33	5514.89	4805.54	LOC100191430	uncharacterized protein LOC100191430 precursor	-	-	-	-	-	-	-
entrzID_100191431	2.42	2.17	2.47	6.99	6.9	6.97	9.04	8.21	10.3	125	106	135	419	467	355	532	423.9	542	pco078122a	alpha/beta-Hydrolases superfamily protein	-	-	-	-	-	GO:0003824//catalytic activity	GO:0009955//adaxial/abaxial pattern specification;GO:0048509//regulation of meristem development;GO:0007275//multicellular organism development;GO:0007389//pattern specification process;GO:0003002//regionalization;GO:0044707//single-multicellular organism process;GO:0050793//regulation of developmental process;GO:0050789//regulation of biological process;GO:0009888//tissue development;GO:0009933/…
entrzID_100191432	23.41	24.26	24.64	7.22	8.14	8.46	19.77	18.23	19.38	1529	1514	1664	554	720	553	1421	1226	1273	cl12769_-1(277)	uncharacterized protein LOC100191432	-	-	-	-	-	-	-
entrzID_100191433	0.24	0.1	0.17	0.14	0.17	0.14	0.05	0.1	0.02	12	5	9	8	11	7	3	5	1	LOC100191433	uncharacterized LOC100191433	-	-	-	-	-	-	-
entrzID_100191434	30.13	28.97	26.18	15.86	15.97	23.76	21.61	22.34	21.35	1470	1371.21	1373	905.99	1039	1162	1221	1103	1079	LOC100191434	uncharacterized protein LOC100191434	Cellular Processes	Transport and catabolism	ko04144//Endocytosis	K19366	-	-	-
entrzID_100191435	4.6	5.14	5.31	9.69	8.34	8.59	10.68	10.18	10.09	279	302	353	695	678	518	745	633	630	si618009d05	uncharacterized protein LOC100191435	-	-	-	-	-	-	-
entrzID_100191436	7.76	9.75	9.62	7.55	6.78	7.38	21.24	19.24	20.01	430	523	574	490	503	410	1368	1083	1149	LOC100191436	uncharacterized protein LOC100191436	Metabolism	Metabolism of cofactors and vitamins;Global and Overview	ko01100//Metabolic pathways;ko01110//Biosynthesis of secondary metabolites;ko00860//Porphyrin and chlorophyll metabolism	K01772	-	-	-
entrzID_100191437	0	0.02	0	0.4	0.17	0.14	0	0.01	0	0	1	0	32	16	10	0	1	0	LOC100191437	uncharacterized protein LOC100191437	-	-	-	-	-	-	-
entrzID_100191438	3.46	3.04	2.67	0.72	1.08	1.16	2.41	1.88	2.16	222.64	190.36	185.66	54.52	94.96	74.86	180.05	122.5	143.86	LOC100191438	putative WAK family receptor-like protein kinase precursor	-	-	-	-	-	-	-
entrzID_100191439	0.62	0.6	0.62	0.36	0.12	0.19	0.61	0.58	0.65	35	33	38	24	9	11	40	33	38	LOC100191439	uncharacterized protein LOC100191439	-	-	-	-	-	GO:0016773//phosphotransferase activity, alcohol group as acceptor;GO:0032549//ribonucleoside binding;GO:0001883//purine nucleoside binding;GO:0001882//nucleoside binding;GO:0016772//transferase activity, transferring phosphorus-containing groups;GO:0032550//purine ribonucleoside binding;GO:0016740//transferase activity;GO:0036094//small molecule binding;GO:0003824//catalytic activity;GO:1901363/…	GO:0043170//macromolecule metabolic process;GO:0044267//cellular protein metabolic process;GO:0009987//cellular process;GO:0044238//primary metabolic process;GO:0036211//protein modification process;GO:0019538//protein metabolic process;GO:0071704//organic substance metabolic process;GO:0043412//macromolecule modification;GO:0008152//metabolic process;GO:0044237//cellular metabolic process;GO:000…
entrzID_100191440	12.09	13.68	13.78	15.78	16.02	16.75	15.58	14.87	15.75	681	748	835	1041	1204	946	1017	848	919	gpm714b	uncharacterized protein LOC100191440	-	-	-	-	-	-	-
entrzID_100191441	11.18	8.56	11.09	9.13	7.54	8.27	7.88	9.15	9.1	1009	764	1016	896	936	729	850	862	844	LOC100191441	uncharacterized protein LOC100191441	-	-	-	-	GO:0043231//intracellular membrane-bounded organelle;GO:0043229//intracellular organelle;GO:0043227//membrane-bounded organelle;GO:0043226//organelle;GO:0044424//intracellular part;GO:0005623//cell;GO:0005622//intracellular;GO:0044464//cell part	-	-
entrzID_100191442	35.75	38.21	34.65	34.48	29.16	33.47	28.67	29.62	30.82	2026	2101	2111	2288	2204	1901	1882	1699	1809	pco064289b	uncharacterized protein LOC100191442	-	-	-	-	-	-	GO:0044237//cellular metabolic process;GO:0006464//cellular protein modification process;GO:0032446//protein modification by small protein conjugation;GO:0044238//primary metabolic process;GO:0043412//macromolecule modification;GO:0043170//macromolecule metabolic process;GO:0036211//protein modification process;GO:0071704//organic substance metabolic process;GO:0009987//cellular process;GO:001953…
entrzID_100191443	39.14	29.43	30.22	16.88	16.82	20.58	27.46	23.4	23.75	2037	1486.25	1691.3	1029.07	1167.82	1073.62	1655.46	1232.95	1280.22	pco125063	uncharacterized protein LOC100191443	-	-	-	-	-	-	-
entrzID_100191444	10.74	13.86	16.97	22.84	22.17	21.39	23.66	25.54	23.25	537	672	912	1337	1478	1072	1370	1292	1204	cl10049_-2	uncharacterized protein LOC100191444 precursor	-	-	-	-	-	-	-
entrzID_100191445	42.28	35.04	32.4	16.39	15.25	17.42	30.73	25.92	27.41	2000	1608	1648	908	962	826	1684	1241	1343	LOC100191445	putative ornithine aminotransferase protein	Metabolism	Global and Overview;Amino acid metabolism	ko01100//Metabolic pathways;ko01110//Biosynthesis of secondary metabolites;ko01130//Biosynthesis of antibiotics;ko00330//Arginine and proline metabolism	K00819	GO:0043226//organelle;GO:0044422//organelle part;GO:0005623//cell;GO:0044464//cell part;GO:0043229//intracellular organelle;GO:0044429//mitochondrial part;GO:0005739//mitochondrion;GO:0005737//cytoplasm;GO:0044446//intracellular organelle part;GO:0044444//cytoplasmic part;GO:0005622//intracellular;GO:0043231//intracellular membrane-bounded organelle;GO:0043227//membrane-bounded organelle;GO:00444…	GO:0043167//ion binding;GO:0046872//metal ion binding;GO:0008483//transaminase activity;GO:0016769//transferase activity, transferring nitrogenous groups;GO:0003824//catalytic activity;GO:0043168//anion binding;GO:0016740//transferase activity;GO:0046914//transition metal ion binding;GO:0005488//binding;GO:0043169//cation binding	GO:0009628//response to abiotic stimulus;GO:0072329//monocarboxylic acid catabolic process;GO:0044242//cellular lipid catabolic process;GO:0006520//cellular amino acid metabolic process;GO:1901575//organic substance catabolic process;GO:0009056//catabolic process;GO:0006972//hyperosmotic response;GO:0071704//organic substance metabolic process;GO:0046483//heterocycle metabolic process;GO:0007568/…
entrzID_100191446	0.16	0.03	0.1	0.09	0.2	0.29	0.82	0.76	0.66	6	1	4.04	4	10	11	36	29	26	LOC100191446	putative protein kinase superfamily protein	-	-	-	-	-	GO:0016740//transferase activity;GO:0032550//purine ribonucleoside binding;GO:0004672//protein kinase activity;GO:0003824//catalytic activity;GO:0005488//binding;GO:0001882//nucleoside binding;GO:1901363//heterocyclic compound binding;GO:0016773//phosphotransferase activity, alcohol group as acceptor;GO:0032549//ribonucleoside binding;GO:0036094//small molecule binding;GO:0097367//carbohydrate de…	GO:0044237//cellular metabolic process;GO:0071704//organic substance metabolic process;GO:0043412//macromolecule modification;GO:0044238//primary metabolic process;GO:0044267//cellular protein metabolic process;GO:0009987//cellular process;GO:0036211//protein modification process;GO:0019538//protein metabolic process;GO:0006464//cellular protein modification process;GO:0044260//cellular macromole…
entrzID_100191447	30.35	33.31	33.13	22.88	22.66	20.29	37.94	39.39	37.25	1443	1537	1694	1274	1437	967	2090	1896	1835	cl9072_1(438)	uncharacterized LOC100191447	-	-	-	-	GO:0043226//organelle;GO:0043231//intracellular membrane-bounded organelle;GO:0043227//membrane-bounded organelle;GO:0005623//cell;GO:0044464//cell part;GO:0044424//intracellular part;GO:0005622//intracellular;GO:0043229//intracellular organelle	GO:0005488//binding;GO:0032549//ribonucleoside binding;GO:0016787//hydrolase activity;GO:0001882//nucleoside binding;GO:0097367//carbohydrate derivative binding;GO:0016462//pyrophosphatase activity;GO:0016818//hydrolase activity, acting on acid anhydrides, in phosphorus-containing anhydrides;GO:0097159//organic cyclic compound binding;GO:1901363//heterocyclic compound binding;GO:0042623//ATPase a…	GO:0045216//cell-cell junction organization;GO:0034330//cell junction organization;GO:0006810//transport;GO:0051179//localization;GO:0044763//single-organism cellular process;GO:0009987//cellular process;GO:0044699//single-organism process;GO:0016043//cellular component organization;GO:0071840//cellular component organization or biogenesis;GO:0010496//intercellular transport;GO:0051234//establish…
entrzID_100191448	5.45	7.3	6.67	7.73	8.08	8.56	6.88	7.04	7.01	412.89	539.48	543.29	689	824	654.13	604.28	539	552.59	LOC100191448	uncharacterized LOC100191448	-	-	-	-	-	-	GO:0065007//biological regulation;GO:0010468//regulation of gene expression;GO:0050789//regulation of biological process;GO:0060255//regulation of macromolecule metabolic process;GO:0019222//regulation of metabolic process
entrzID_100191449	21.45	19.27	24.34	11.59	12.67	12.45	32.29	30.42	21.82	1122	977	1362	731	920	670	1943	1606	1181	LOC100191449	chloroplast purple acid phosphatase	-	-	-	-	-	GO:0043167//ion binding;GO:0003824//catalytic activity;GO:0043169//cation binding;GO:0005488//binding	GO:0006793//phosphorus metabolic process;GO:0009987//cellular process;GO:0006796//phosphate-containing compound metabolic process;GO:0044237//cellular metabolic process;GO:0008152//metabolic process
entrzID_100191450	2.64	5	5.39	18.68	18.1	17.6	14.53	14.28	14.6	160.61	294.99	352.18	1329.63	1467.72	1072.25	1023.43	878.67	919.19	pco098137	uncharacterized protein LOC100191450	Metabolism	Global and Overview;Energy metabolism	ko01100//Metabolic pathways;ko00190//Oxidative phosphorylation	K02133	-	GO:0008092//cytoskeletal protein binding;GO:0005488//binding;GO:0015631//tubulin binding;GO:0005515//protein binding	GO:0022402//cell cycle process;GO:0007049//cell cycle;GO:0009987//cellular process;GO:0044763//single-organism cellular process;GO:0044699//single-organism process
entrzID_100191451	10.25	8.26	9.89	7.93	7.6	7.24	14.4	12.68	12.45	509	398	528	461	503	360	828	637	640	pco120288	uncharacterized protein LOC100191451	-	-	-	-	-	GO:0016740//transferase activity;GO:0003824//catalytic activity;GO:0016757//transferase activity, transferring glycosyl groups;GO:0008194//UDP-glycosyltransferase activity	-
entrzID_100191452	10.72	11.4	14.48	22.32	22.25	19.46	19.46	19.94	19.08	576	592	834	1414	1609	1047	1210	1082	1062	LOC100191452	uncharacterized LOC100191452	-	-	-	-	-	-	GO:0051234//establishment of localization;GO:0051179//localization
entrzID_100191453	14.3	17.1	16.95	48.56	47.57	47.71	49.47	45.24	47.14	917	1064.06	1169	3648	4070	3068	3675.99	2937.22	3132.17	LOC100191453	NADH-ubiquinone oxidoreductase subunit	Metabolism	Energy metabolism;Global and Overview	ko01100//Metabolic pathways;ko00190//Oxidative phosphorylation	K03934	-	GO:0051540//metal cluster binding;GO:0016491//oxidoreductase activity;GO:0005488//binding;GO:0003824//catalytic activity	GO:0022900//electron transport chain;GO:0006091//generation of precursor metabolites and energy;GO:0008152//metabolic process;GO:0045333//cellular respiration;GO:0044710//single-organism metabolic process;GO:0044237//cellular metabolic process;GO:0044699//single-organism process;GO:0015980//energy derivation by oxidation of organic compounds;GO:0022904//respiratory electron transport chain;GO:000…
entrzID_100191454	18.26	20.29	23.13	28.74	32.88	31.47	21.97	20.09	18.22	935	1008	1273	1723	2245	1615	1303	1041	966	LOC100191454	uncharacterized LOC100191454 precursor	-	-	-	-	-	GO:0003824//catalytic activity;GO:0016787//hydrolase activity	GO:0008152//metabolic process;GO:0009987//cellular process;GO:0045229//external encapsulating structure organization;GO:0044238//primary metabolic process;GO:0016043//cellular component organization;GO:0071840//cellular component organization or biogenesis
entrzID_100191455	44.97	53.15	45.56	82.92	84.19	83.33	48.66	45.96	51.28	2420.82	2775.78	2637.09	5227.57	6044.37	4496.84	3034.44	2504.38	2859.43	gpm678	uncharacterized protein LOC100191455	-	-	-	-	-	-	GO:0051234//establishment of localization;GO:0051179//localization
entrzID_100191456	27.02	28.74	30.39	35.31	36.38	32.76	37.5	39.75	39.58	1280	1321	1548	1959.06	2299	1556	2058.28	1906	1942.48	umc1329	uncharacterized protein LOC100191456	-	-	-	-	GO:0005623//cell;GO:0044464//cell part;GO:0005622//intracellular;GO:0044424//intracellular part	GO:0001883//purine nucleoside binding;GO:1901363//heterocyclic compound binding;GO:0032550//purine ribonucleoside binding;GO:0005515//protein binding;GO:0032549//ribonucleoside binding;GO:0001882//nucleoside binding;GO:0036094//small molecule binding;GO:0097367//carbohydrate derivative binding;GO:0005488//binding;GO:0097159//organic cyclic compound binding	GO:0019538//protein metabolic process;GO:0044260//cellular macromolecule metabolic process;GO:0044238//primary metabolic process;GO:0044237//cellular metabolic process;GO:0071704//organic substance metabolic process;GO:0043170//macromolecule metabolic process;GO:0009987//cellular process;GO:0008152//metabolic process;GO:0044267//cellular protein metabolic process
entrzID_100191457	10.2	10.62	10.21	10.54	11.22	11.99	12.87	12.59	12.64	735	742	789	881	1073	862	1068	915	936	LOC100191457	uncharacterized protein LOC100191457	-	-	-	-	-	-	-
entrzID_100191458	6.06	6.65	6.63	5.28	6.03	5.71	8.42	9.09	8.95	401	456	501	420.53	516	405	686	629	656	LOC100191458	uncharacterized protein LOC100191458	Genetic Information Processing	Folding, sorting and degradation	ko04141//Protein processing in endoplasmic reticulum	K14006	-	-	-
entrzID_100191459	0.58	1.21	1.16	7.44	7.69	7.42	4.87	4.72	5.52	40	81	86	602	709	514	390	330	395	LOC100191459	uncharacterized protein LOC100191459	-	-	-	-	-	GO:0001882//nucleoside binding;GO:0036094//small molecule binding;GO:0001883//purine nucleoside binding;GO:0032550//purine ribonucleoside binding;GO:0016787//hydrolase activity;GO:0003824//catalytic activity;GO:0017111//nucleoside-triphosphatase activity;GO:0097367//carbohydrate derivative binding;GO:0005488//binding;GO:0016462//pyrophosphatase activity;GO:0016818//hydrolase activity, acting on a…	-
entrzID_100191460	8.5	11.79	11.45	53.83	50.28	57.96	71.74	62.47	66.99	644	906	1042.12	4670.01	4886.34	4368.02	6146.41	5091.03	5367.02	IDP1621	phosphoenolpyruvate carboxylase	Metabolism	Global and Overview;Energy metabolism;Carbohydrate metabolism	ko01100//Metabolic pathways;ko01120//Microbial metabolism in diverse environments;ko01200//Carbon metabolism;ko00620//Pyruvate metabolism;ko00710//Carbon fixation in photosynthetic organisms	K01595	-	GO:0003824//catalytic activity;GO:0004611//phosphoenolpyruvate carboxykinase activity;GO:0016829//lyase activity;GO:0016830//carbon-carbon lyase activity;GO:0016831//carboxy-lyase activity	GO:0072350//tricarboxylic acid metabolic process;GO:0006082//organic acid metabolic process;GO:0071704//organic substance metabolic process;GO:0019752//carboxylic acid metabolic process;GO:0009987//cellular process;GO:0044699//single-organism process;GO:0044237//cellular metabolic process;GO:0044710//single-organism metabolic process;GO:0044763//single-organism cellular process;GO:0008152//metabo…
entrzID_100191461	5.22	6.77	5.89	12.23	12.74	12.73	7.99	8.03	9.62	332	418	403	909	1076	804	587	517	633	LOC100191461	uncharacterized protein LOC100191461	-	-	-	-	-	-	-
entrzID_100191462	16.06	18.36	20.03	44.04	50.06	45.1	22.49	26.09	26.3	827	916	1110	2668	3436	2341	1336	1362	1398	LOC100191462	uncharacterized protein LOC100191462	Genetic Information Processing	Transcription	ko03040//Spliceosome	K12741	-	GO:0005488//binding;GO:0097159//organic cyclic compound binding	-
entrzID_100191463	97.45	92.07	98.42	103.23	103.65	98.09	109.29	105.43	107.55	4761	4364.23	5170.1	5907.02	6754.27	4804.31	6185.96	5213.78	5442.87	LOC100191463	uncharacterized protein LOC100191463	Metabolism	Carbohydrate metabolism;Global and Overview	ko01100//Metabolic pathways;ko01130//Biosynthesis of antibiotics;ko00500//Starch and sucrose metabolism;ko00520//Amino sugar and nucleotide sugar metabolism;ko00040//Pentose and glucuronate interconversions;ko00052//Galactose metabolism	K00963	-	GO:0003824//catalytic activity;GO:0016779//nucleotidyltransferase activity;GO:0016772//transferase activity, transferring phosphorus-containing groups;GO:0016740//transferase activity	GO:1901360//organic cyclic compound metabolic process;GO:0006139//nucleobase-containing compound metabolic process;GO:0044238//primary metabolic process;GO:1901135//carbohydrate derivative metabolic process;GO:0009987//cellular process;GO:0044237//cellular metabolic process;GO:0008152//metabolic process;GO:0009225//nucleotide-sugar metabolic process;GO:0071704//organic substance metabolic process…
entrzID_100191464	9.73	12.33	10.39	7.68	7.62	8.2	7.04	6.48	6.95	628	773	722	579	654	529	528	424	466	LOC100191464	putative leucine-rich repeat transmembrane protein kinase family protein precursor	-	-	-	-	GO:0031224//intrinsic component of membrane;GO:0044425//membrane part;GO:0016020//membrane	GO:0032550//purine ribonucleoside binding;GO:0036094//small molecule binding;GO:0097159//organic cyclic compound binding;GO:0003824//catalytic activity;GO:0016740//transferase activity;GO:0032549//ribonucleoside binding;GO:0097367//carbohydrate derivative binding;GO:0001883//purine nucleoside binding;GO:1901363//heterocyclic compound binding;GO:0001882//nucleoside binding;GO:0005488//binding;GO:0…	GO:0008152//metabolic process;GO:0006796//phosphate-containing compound metabolic process;GO:0009987//cellular process;GO:0036211//protein modification process;GO:0044237//cellular metabolic process;GO:0019538//protein metabolic process;GO:0044260//cellular macromolecule metabolic process;GO:0006464//cellular protein modification process;GO:0043412//macromolecule modification;GO:0006793//phosphor…
entrzID_100191465	0.09	0	0.09	0.2	0.18	0.18	0.65	0.87	0.6	5	0	5	13	13	10	41	48	34	LOC100191465	putative phototropic-resoponsive NPH3 family protein	-	-	-	-	-	-	-
entrzID_100191466	0.46	0.28	0.21	0.6	0.54	0.46	1.61	1.19	1.44	22	13	11	34	35	22	90	58	72	LOC100191466	uncharacterized protein LOC100191466	Environmental Information Processing;Metabolism	Carbohydrate metabolism;Signal transduction;Global and Overview	ko01100//Metabolic pathways;ko04070//Phosphatidylinositol signaling system;ko00562//Inositol phosphate metabolism	K05857	-	GO:0042578//phosphoric ester hydrolase activity;GO:0003824//catalytic activity;GO:0016788//hydrolase activity, acting on ester bonds;GO:0016787//hydrolase activity	GO:0044699//single-organism process;GO:0023052//signaling;GO:0008152//metabolic process;GO:0044700//single organism signaling;GO:0044763//single-organism cellular process;GO:0009987//cellular process;GO:0050896//response to stimulus;GO:0050794//regulation of cellular process;GO:0051716//cellular response to stimulus;GO:0050789//regulation of biological process;GO:0007154//cell communication;GO:00…
entrzID_100191467	4.44	7.49	7.75	10.23	10.43	10.76	11.02	13.43	12.48	226	370	424	610	708	549	650	692	658	umc1433	uncharacterized protein LOC100191467	-	-	-	-	-	GO:0043169//cation binding;GO:0043167//ion binding;GO:0005488//binding	-
entrzID_100191468	3.68	4.74	5.37	3.29	4.1	3.59	5.03	5.51	5.03	224.81	280.46	352.55	236.36	337.49	220.03	354.43	341.31	316.98	LOC100191468	uncharacterized protein LOC100191468	-	-	-	-	-	GO:0097159//organic cyclic compound binding;GO:0097367//carbohydrate derivative binding;GO:1901363//heterocyclic compound binding;GO:0016301//kinase activity;GO:0016772//transferase activity, transferring phosphorus-containing groups;GO:0036094//small molecule binding;GO:0016773//phosphotransferase activity, alcohol group as acceptor;GO:0004672//protein kinase activity;GO:0003824//catalytic activ…	GO:0044260//cellular macromolecule metabolic process;GO:0008152//metabolic process;GO:0009987//cellular process;GO:0019538//protein metabolic process;GO:0036211//protein modification process;GO:0043170//macromolecule metabolic process;GO:0006464//cellular protein modification process;GO:0043412//macromolecule modification;GO:0044238//primary metabolic process;GO:0044237//cellular metabolic proces…
entrzID_100191469	91.55	93.88	87.72	119.75	109.21	113.22	91.85	90.42	93.89	5666	5637	5837	8680	9015	7024	6585	5663.89	6019	LOC100191469	Acyl-coenzyme A oxidase	Metabolism;Cellular Processes	Global and Overview;Transport and catabolism;Lipid metabolism	ko01100//Metabolic pathways;ko01110//Biosynthesis of secondary metabolites;ko04146//Peroxisome;ko01212//Fatty acid metabolism;ko00592//alpha-Linolenic acid metabolism;ko00071//Fatty acid degradation;ko01040//Biosynthesis of unsaturated fatty acids	K00232	GO:0043227//membrane-bounded organelle;GO:0005623//cell;GO:0043229//intracellular organelle;GO:0005622//intracellular;GO:0043231//intracellular membrane-bounded organelle;GO:0042579//microbody;GO:0044444//cytoplasmic part;GO:0044424//intracellular part;GO:0043226//organelle;GO:0005737//cytoplasm;GO:0044464//cell part	GO:0003824//catalytic activity;GO:0016491//oxidoreductase activity;GO:0005488//binding;GO:0036094//small molecule binding;GO:0000166//nucleotide binding;GO:1901265//nucleoside phosphate binding;GO:0016634//oxidoreductase activity, acting on the CH-CH group of donors, oxygen as acceptor;GO:0097159//organic cyclic compound binding;GO:0016627//oxidoreductase activity, acting on the CH-CH group of do…	GO:0043436//oxoacid metabolic process;GO:0006631//fatty acid metabolic process;GO:0044282//small molecule catabolic process;GO:0009056//catabolic process;GO:0046395//carboxylic acid catabolic process;GO:0072329//monocarboxylic acid catabolic process;GO:0044712//single-organism catabolic process;GO:0008152//metabolic process;GO:0044255//cellular lipid metabolic process;GO:0019752//carboxylic acid …
entrzID_100191470	2.06	3.58	3.11	5.18	5.06	5.05	5.87	7.16	5.79	115	194	187	339	377	283	380	405	335	TIDP3664	uncharacterized protein LOC100191470	-	-	-	-	GO:0005622//intracellular;GO:0043226//organelle;GO:0044464//cell part;GO:0044424//intracellular part;GO:0005623//cell;GO:0043229//intracellular organelle;GO:0043231//intracellular membrane-bounded organelle;GO:0043227//membrane-bounded organelle	GO:0016787//hydrolase activity;GO:0016817//hydrolase activity, acting on acid anhydrides;GO:0003824//catalytic activity	GO:0019222//regulation of metabolic process;GO:0050789//regulation of biological process;GO:0060255//regulation of macromolecule metabolic process;GO:0010468//regulation of gene expression;GO:0065007//biological regulation
entrzID_100191471	6.17	6.53	8.59	14.1	12.58	11.91	9.04	10.42	9.84	335	343.53	501	896	910.38	648	568	572	553	LOC100191471	putative O-Glycosyl hydrolase superfamily protein precursor	-	-	-	-	-	GO:0003824//catalytic activity	GO:0008152//metabolic process;GO:0044238//primary metabolic process
entrzID_100191472	0.21	0.38	0.9	0.53	0.54	0.41	1.12	1.58	1.31	10	18	47	30	35	20	63	78	66	LOC100191472	uncharacterized protein LOC100191472	-	-	-	-	-	-	-
entrzID_100191473	2.37	3.02	2.86	8.2	7.49	7.04	10.38	10.7	9.37	168	208	218	682	709	501	854	769	689	LOC100191473	uncharacterized protein LOC100191473 precursor	-	-	-	-	GO:0043229//intracellular organelle;GO:0005622//intracellular;GO:0005623//cell;GO:0043226//organelle;GO:0044464//cell part;GO:0043231//intracellular membrane-bounded organelle;GO:0044424//intracellular part;GO:0043227//membrane-bounded organelle	GO:0032550//purine ribonucleoside binding;GO:0005488//binding;GO:0016773//phosphotransferase activity, alcohol group as acceptor;GO:0001882//nucleoside binding;GO:0016740//transferase activity;GO:0032549//ribonucleoside binding;GO:0003824//catalytic activity;GO:0016772//transferase activity, transferring phosphorus-containing groups;GO:0097367//carbohydrate derivative binding;GO:0016301//kinase a…	GO:0006464//cellular protein modification process;GO:0006796//phosphate-containing compound metabolic process;GO:0044699//single-organism process;GO:0044267//cellular protein metabolic process;GO:0044238//primary metabolic process;GO:0008037//cell recognition;GO:0036211//protein modification process;GO:0009987//cellular process;GO:0044237//cellular metabolic process;GO:0008152//metabolic process;…
entrzID_100191474	106.68	90.79	101.86	52.65	55.04	54.61	66.85	61.92	60.68	8640	7135	8878	4996	5954	4438	6275	5079	5094	Top1	topoisomerase I	-	-	-	-	GO:0005623//cell;GO:0044424//intracellular part;GO:0043232//intracellular non-membrane-bounded organelle;GO:0044464//cell part;GO:0043228//non-membrane-bounded organelle;GO:0043226//organelle;GO:0005622//intracellular;GO:0043229//intracellular organelle	GO:0003824//catalytic activity;GO:0016818//hydrolase activity, acting on acid anhydrides, in phosphorus-containing anhydrides;GO:0042623//ATPase activity, coupled;GO:0016817//hydrolase activity, acting on acid anhydrides;GO:0008094//DNA-dependent ATPase activity;GO:0017111//nucleoside-triphosphatase activity;GO:0003916//DNA topoisomerase activity;GO:0016462//pyrophosphatase activity;GO:0016887//A…	GO:1901360//organic cyclic compound metabolic process;GO:0046483//heterocycle metabolic process;GO:0043170//macromolecule metabolic process;GO:0044260//cellular macromolecule metabolic process;GO:0034641//cellular nitrogen compound metabolic process;GO:0090304//nucleic acid metabolic process;GO:0044238//primary metabolic process;GO:0009987//cellular process;GO:0044237//cellular metabolic process;…
entrzID_100191475	22.16	16.97	20.68	15.4	16.54	17.76	14.39	13.68	14.03	1764	1310	1769	1432	1752	1413	1326	1101	1156	LOC100191475	uncharacterized protein LOC100191475	Genetic Information Processing	Translation	ko03013//RNA transport	K13174	-	-	-
entrzID_100191476	7.29	10.32	10.39	18	17.47	18.01	14.19	16.35	13.01	391	535	596	1122	1241	962	874	884	721	si486078f09a	uncharacterized protein LOC100191476	-	-	-	-	-	-	-
entrzID_100191477	25.59	23.46	21.47	19.86	19.62	19.8	20.84	20.97	19.17	1714	1530	1552	1563	1759	1337	1622	1423.82	1333	LOC100191477	uncharacterized protein LOC100191477	Cellular Processes	Transport and catabolism	ko04146//Peroxisome	K13342	-	-	-
entrzID_100191478	22.48	24.76	25.29	18.7	19.92	20.17	18.99	19.47	18.59	1402	1498	1696	1366	1657	1261	1372	1229	1201	LOC100191478	uncharacterized protein LOC100191478	-	-	-	-	GO:0031224//intrinsic component of membrane;GO:0043226//organelle;GO:0044424//intracellular part;GO:0044464//cell part;GO:0016020//membrane;GO:0005622//intracellular;GO:0005623//cell;GO:0044425//membrane part;GO:0043227//membrane-bounded organelle;GO:0043229//intracellular organelle;GO:0043231//intracellular membrane-bounded organelle	GO:0016758//transferase activity, transferring hexosyl groups;GO:0016740//transferase activity;GO:0016757//transferase activity, transferring glycosyl groups;GO:0003824//catalytic activity;GO:0005488//binding	-
entrzID_100191479	40.52	55.05	51.88	110.46	109.87	112.25	95.06	99.72	93.2	2461	3244	3388	7857	8900	6834	6688	6130	5863	LOC100191479	putative Transmembrane 9 family protein member 2 precursor	-	-	-	-	-	-	-
entrzID_100191480	0	0	0	0.02	0	0	0.08	0.02	0	0	0	0	1	0	0	4	1	0	cl5992_1b	myosin-binding protein 7	-	-	-	-	-	-	-
entrzID_100191481	34.97	27.39	31.97	27.14	28.63	25.83	30.12	29.29	25.81	2152	1635	2113	1958.59	2347	1594	2149	1820	1644	pco131712	uncharacterized protein LOC100191481	-	-	-	-	-	-	-
entrzID_100191482	8.67	8.08	9.49	3	2.89	2.95	6.43	6.7	5.41	690	626	819	284	315	242	595	553	450	LOC100191482	zinc finger BED domain-containing protein RICESLEEPER 1	-	-	-	-	-	GO:0097159//organic cyclic compound binding;GO:0005515//protein binding;GO:1901363//heterocyclic compound binding;GO:0003676//nucleic acid binding;GO:0005488//binding	-
entrzID_100191483	4.04	5.14	6.59	9.06	9.64	8.18	4.13	6.6	5.34	230	284	403	604	732	467	272	380	315	LOC100191483	pentatricopeptide repeat-containing protein ATP4, chloroplastic	-	-	-	-	-	-	-
entrzID_100191484	11.24	17.1	19	26.36	27.61	25.1	16.66	20.23	17.41	725	1070	1318	1991	2375	1623	1245	1321	1163	LOC100191484	putative leucine-rich repeat receptor-like protein kinase family protein precursor	-	-	-	-	GO:0031224//intrinsic component of membrane;GO:0016020//membrane;GO:0044425//membrane part	GO:0032549//ribonucleoside binding;GO:0032550//purine ribonucleoside binding;GO:1901363//heterocyclic compound binding;GO:0001882//nucleoside binding;GO:0001883//purine nucleoside binding;GO:0097367//carbohydrate derivative binding;GO:0005488//binding;GO:0016772//transferase activity, transferring phosphorus-containing groups;GO:0036094//small molecule binding;GO:0016740//transferase activity;GO:…	GO:0036211//protein modification process;GO:0044238//primary metabolic process;GO:0006796//phosphate-containing compound metabolic process;GO:0043412//macromolecule modification;GO:0071704//organic substance metabolic process;GO:0044237//cellular metabolic process;GO:0044267//cellular protein metabolic process;GO:0006464//cellular protein modification process;GO:0043170//macromolecule metabolic p…
entrzID_100191485	49.01	44.84	48.43	69.08	74.99	70.9	36.58	34.32	31.35	2599	2307	2761	4290	5304	3769	2247	1842	1722	LOC100191485	putative RING zinc finger and ankyrin repeat containing protein	-	-	-	-	-	GO:0005488//binding;GO:0043167//ion binding;GO:0043169//cation binding	-
entrzID_100191486	0	0.02	0	0	0	0	0.01	0.02	0	0	1	0	0	0	0	1	1	0	LOC100191486	exocyst complex component EXO70B1	-	-	-	-	GO:0043226//organelle;GO:0005623//cell;GO:0043231//intracellular membrane-bounded organelle;GO:0043227//membrane-bounded organelle;GO:0044424//intracellular part;GO:0044464//cell part;GO:0005622//intracellular;GO:0043229//intracellular organelle	-	GO:0016192//vesicle-mediated transport;GO:0051179//localization;GO:0051234//establishment of localization;GO:0006810//transport
entrzID_100191487	3.96	4.2	3.96	1.24	1.68	2.06	1.46	1.77	1.32	238	245	256	87	135	124	102	108	82	LOC100191487	uncharacterized protein LOC100191487	Cellular Processes	Transport and catabolism	ko04140//Regulation of autophagy	K08332	-	-	-
entrzID_100191488	43.37	41.04	46.29	40.52	41.11	41.22	40.21	39.24	42.6	2828	2596	3245	3094	3575	2694	3037	2590	2877	pco126705	uncharacterized protein LOC100191488	-	-	-	-	-	-	-
entrzID_100191489	29.63	32.9	32.56	46.96	44.23	47.28	31.23	34.57	34.83	1825	1966	2156	3387	3633	2919	2228	2155	2222	TIDP3675	uncharacterized protein LOC100191489	Metabolism	Lipid metabolism	ko00561//Glycerolipid metabolism	K00679	-	GO:0016746//transferase activity, transferring acyl groups;GO:0003824//catalytic activity;GO:0016740//transferase activity;GO:0016747//transferase activity, transferring acyl groups other than amino-acyl groups	-
entrzID_100191490	7.02	9.06	9.32	21	20.96	17.72	19.4	20.59	22.5	361	452	515	1264	1437	913	1155	1071	1198	cl3081_1a	uncharacterized protein LOC100191490	-	-	-	-	-	-	-
entrzID_100191491	9.31	9.05	8.27	2.16	2.11	2.92	6.35	5.83	5.66	742	700	709	190	224	233	583	470	467	LOC100191491	uncharacterized protein LOC100191491	-	-	-	-	-	-	-
entrzID_100191492	5.03	6.74	7.08	12.14	13	12.06	14.92	16.22	14.73	250	326	379	709	864	602	860	819	763	LOC100191492	putative leucine-rich repeat transmembrane protein kinase family protein precursor	-	-	-	-	-	GO:0016740//transferase activity;GO:0097367//carbohydrate derivative binding;GO:0036094//small molecule binding;GO:0097159//organic cyclic compound binding;GO:0005488//binding;GO:0001882//nucleoside binding;GO:0001883//purine nucleoside binding;GO:0003824//catalytic activity;GO:1901363//heterocyclic compound binding;GO:0032549//ribonucleoside binding;GO:0032550//purine ribonucleoside binding	GO:0043412//macromolecule modification;GO:0071704//organic substance metabolic process;GO:0019538//protein metabolic process;GO:0036211//protein modification process;GO:0044237//cellular metabolic process;GO:0044238//primary metabolic process;GO:0044267//cellular protein metabolic process;GO:0044260//cellular macromolecule metabolic process;GO:0009987//cellular process;GO:0006464//cellular protei…
entrzID_100191493	1.5	2.26	1.67	3.29	3.79	3.17	1.75	1.66	1.07	91	133	109	234	307	193	123	102	67	LOC100191493	putative lectin-domain receptor-like protein kinase family protein	-	-	-	-	-	GO:1901363//heterocyclic compound binding;GO:0016740//transferase activity;GO:0016773//phosphotransferase activity, alcohol group as acceptor;GO:0032550//purine ribonucleoside binding;GO:0001882//nucleoside binding;GO:0001883//purine nucleoside binding;GO:0005488//binding;GO:0032549//ribonucleoside binding;GO:0016301//kinase activity;GO:0004672//protein kinase activity;GO:0036094//small molecule …	GO:0071704//organic substance metabolic process;GO:0009987//cellular process;GO:0006793//phosphorus metabolic process;GO:0043412//macromolecule modification;GO:0006464//cellular protein modification process;GO:0043170//macromolecule metabolic process;GO:0044267//cellular protein metabolic process;GO:0044238//primary metabolic process;GO:0019538//protein metabolic process;GO:0044260//cellular macr…
entrzID_100191494	3.16	6.15	5.9	29.91	30.22	34.24	22.72	26.4	20.36	205	387	411	2271	2613	2225	1706	1732	1367	LOC100191494	oligopeptide transporter 9	-	-	-	-	-	-	-
entrzID_100191495	5.53	5.56	6.5	12.3	12.62	13	11.89	12.16	11.41	275	264	341	689	811	625	673	605	569	AY112075	uncharacterized protein LOC100191495	-	-	-	-	-	-	-
entrzID_100191496	21.62	22.06	22.08	17.72	14.89	15.26	23.95	22.9	23.89	2093.38	1991.56	2183	1935	1984	1502	2753	2281.61	2337.57	gpm318	uncharacterized protein LOC100191496	Environmental Information Processing	Signal transduction	ko04075//Plant hormone signal transduction	K14510	-	-	-
entrzID_100191497	8.59	11.24	11.83	17.81	19.24	16.97	21.81	22.33	23.11	530	673	785	1287	1584	1050	1559	1395	1477	pco098568	uncharacterized protein LOC100191497	-	-	-	-	-	-	-
entrzID_100191498	3.17	3.65	4.89	10.51	11.47	10.64	12.64	11.89	10	163	182	270	632	786	548	752	618	532	cl4121_1	uncharacterized protein LOC100191498	-	-	-	-	-	GO:0005488//binding;GO:0016740//transferase activity;GO:0004674//protein serine/threonine kinase activity;GO:1901363//heterocyclic compound binding;GO:0004672//protein kinase activity;GO:0004871//signal transducer activity;GO:0036094//small molecule binding;GO:0097367//carbohydrate derivative binding;GO:0001882//nucleoside binding;GO:0097159//organic cyclic compound binding;GO:0016772//transferas…	GO:0019538//protein metabolic process;GO:0009987//cellular process;GO:0043170//macromolecule metabolic process;GO:0071704//organic substance metabolic process;GO:0006796//phosphate-containing compound metabolic process;GO:0043412//macromolecule modification;GO:0044238//primary metabolic process;GO:0036211//protein modification process;GO:0006464//cellular protein modification process;GO:0006793//…
entrzID_100191499	1.7	2.54	2.91	2.09	2.6	2.12	1.21	1.43	1.57	85	123	156	122	173	106	70	72	81	LOC100191499	uncharacterized protein LOC100191499	-	-	-	-	-	-	-
entrzID_100191500	8.6	15.46	15.96	7.58	7.25	5.9	7.7	10.53	9.12	426	743	850	440	479	293	442	528	468	LOC100191500	uncharacterized protein LOC100191500	-	-	-	-	-	-	-
entrzID_100191501	0.69	1.18	1.08	0.77	0.86	0.8	2.11	1.79	2.01	40.53	67.54	68.07	53.22	67.1	47.36	143.52	106.45	122.5	LOC100191501	type II intron maturase family protein	-	-	-	-	-	-	-
entrzID_100191502	63.89	72.94	77.09	29.63	19.54	21.03	12.06	7.74	11.58	3472	3849	4506	1887	1417	1146	760	426	652	LOC100191502	uncharacterized protein LOC100191502 precursor	-	-	-	-	-	-	GO:0044238//primary metabolic process;GO:0071704//organic substance metabolic process;GO:0008152//metabolic process;GO:0043170//macromolecule metabolic process;GO:0019538//protein metabolic process
entrzID_100191503	5.61	5.63	5.11	6.45	5.41	6.83	5.86	6.58	6.77	445	433	436	599	572	543	539	528	556	LOC100191503	putative chloride channel-like protein CLC-g	-	-	-	-	-	-	-
entrzID_100191504	11.86	11.83	11.3	2.97	3.05	3.47	5.11	4.59	5.75	715	692	733	210	245	210	357	280	359	LOC100191504	uncharacterized protein LOC100191504	-	-	-	-	-	-	-
entrzID_100191505	10.39	13.47	15.24	20.31	20.05	15.69	19.99	20.31	18.27	600	755	941	1374	1513	906	1338	1191	1094	TIDP3037	rop guanine nucleotide exchange factor 14	-	-	-	-	-	-	GO:0043087//regulation of GTPase activity;GO:0050789//regulation of biological process;GO:0065007//biological regulation;GO:0019222//regulation of metabolic process;GO:0051336//regulation of hydrolase activity;GO:0065009//regulation of molecular function;GO:0050790//regulation of catalytic activity
entrzID_100191506	0.66	1.32	1.67	9.75	10.06	9.5	6	7.15	6.66	39	76	106	675	793	563	411	428	408	cl3646_1	uncharacterized protein LOC100191506	Metabolism;Genetic Information Processing	Replication and repair;Global and Overview;Nucleotide metabolism	ko01100//Metabolic pathways;ko00230//Purine metabolism;ko00240//Pyrimidine metabolism;ko03030//DNA replication	K02321	-	-	-
entrzID_100191507	10.61	13.55	14.24	26.35	25.01	25.65	19.19	17.77	20.04	544	674	789	1583	1730.45	1328	1143	932	1067	LOC100191507	putative RAN GTPase activating family protein	Genetic Information Processing	Translation	ko03013//RNA transport	K14319	-	-	-
entrzID_100191508	13.25	14.86	14.15	18.51	16.96	18.31	21.02	22.17	22.41	931	1029.19	1086.77	1525.08	1593.66	1289	1740	1601	1657.42	LOC100191508	uncharacterized protein LOC100191508	Genetic Information Processing	Folding, sorting and degradation	ko04141//Protein processing in endoplasmic reticulum	K14006	GO:0030120//vesicle coat;GO:0044433//cytoplasmic vesicle part;GO:0012506//vesicle membrane;GO:0043234//protein complex;GO:0098805//whole membrane;GO:0032991//macromolecular complex;GO:0031410//cytoplasmic vesicle;GO:0044422//organelle part;GO:0043227//membrane-bounded organelle;GO:0044446//intracellular organelle part;GO:0043226//organelle;GO:0031982//vesicle;GO:0044425//membrane part;GO:0098588/…	-	GO:0046907//intracellular transport;GO:0051649//establishment of localization in cell;GO:0006810//transport;GO:0016482//cytoplasmic transport;GO:0051641//cellular localization;GO:0051234//establishment of localization;GO:0051179//localization
entrzID_100191509	34.09	33.37	32.28	28.58	28.11	29.44	28.74	25.9	27.91	3040	2881	3098	2964	3337	2606	2876	2334	2570	pco141552	uncharacterized protein LOC100191509	-	-	-	-	-	-	-
entrzID_100191510	5.75	8.15	8.58	20.34	19.82	18.43	16.32	14.84	16.6	448	616	719	1853	2049	1440	1473	1168	1340	LOC100191510	uncharacterized protein LOC100191510	Genetic Information Processing	Translation	ko03008//Ribosome biogenesis in eukaryotes	K14558	GO:0031461//cullin-RING ubiquitin ligase complex;GO:0000151//ubiquitin ligase complex;GO:0043232//intracellular non-membrane-bounded organelle;GO:0043229//intracellular organelle;GO:0005622//intracellular;GO:0043234//protein complex;GO:0043228//non-membrane-bounded organelle;GO:0005623//cell;GO:1902494//catalytic complex;GO:0044424//intracellular part;GO:0044464//cell part;GO:0032991//macromolecu…	-	GO:0072528//pyrimidine-containing compound biosynthetic process;GO:0051168//nuclear export;GO:0044763//single-organism cellular process;GO:0044767//single-organism developmental process;GO:0090304//nucleic acid metabolic process;GO:0006220//pyrimidine nucleotide metabolic process;GO:0034641//cellular nitrogen compound metabolic process;GO:0016482//cytoplasmic transport;GO:1901576//organic substan…
entrzID_100191511	5.11	8.21	8.11	5.71	6.31	6.71	11.99	13.31	12.44	297	463	507	389	489	391	807	783	749	LOC100191511	uncharacterized protein LOC100191511	-	-	-	-	-	-	-
entrzID_100191512	28.63	39.23	38.86	94.7	97.53	83.68	37.92	68.33	53.06	1375	1828	2007	5327	6248	4029	2110	3322	2640	LOC100191512	acyltransferase	-	-	-	-	GO:0044424//intracellular part;GO:0044444//cytoplasmic part;GO:0005623//cell;GO:0044464//cell part;GO:0005737//cytoplasm;GO:0005622//intracellular	GO:0003824//catalytic activity;GO:0016740//transferase activity;GO:0016746//transferase activity, transferring acyl groups	GO:0048869//cellular developmental process;GO:0044699//single-organism process;GO:0000904//cell morphogenesis involved in differentiation;GO:0043170//macromolecule metabolic process;GO:0032989//cellular component morphogenesis;GO:0009058//biosynthetic process;GO:0044767//single-organism developmental process;GO:0016043//cellular component organization;GO:0060429//epithelium development;GO:0009653…
entrzID_100191513	102.12	79.98	67.18	53.2	45.74	76.45	21.76	19.18	21.75	4456	3386	3152	2719	2662	3344	1100	847	983	pco079304	uncharacterized protein LOC100191513	Metabolism	Amino acid metabolism;Carbohydrate metabolism;Global and Overview	ko01100//Metabolic pathways;ko01110//Biosynthesis of secondary metabolites;ko01130//Biosynthesis of antibiotics;ko00280//Valine, leucine and isoleucine degradation;ko00640//Propanoate metabolism	K00166	-	GO:0016903//oxidoreductase activity, acting on the aldehyde or oxo group of donors;GO:0016491//oxidoreductase activity;GO:0003824//catalytic activity	GO:0044699//single-organism process;GO:0008152//metabolic process;GO:0044710//single-organism metabolic process
entrzID_100191514	15.71	13.97	16.24	35.08	35.38	36.16	18.75	18.43	18.84	704	611	786	1841	2120	1628	972	840	874	LOC100191514	cupin, RmlC-type	Metabolism	Metabolism of other amino acids;Global and Overview	ko01100//Metabolic pathways;ko00430//Taurine and hypotaurine metabolism	K10712	-	-	GO:0008152//metabolic process;GO:0044710//single-organism metabolic process;GO:0044699//single-organism process
entrzID_100191515	1.08	1.54	0.93	0.41	0.33	0.38	1.03	1.06	0.8	53.8	74.79	47.1	24.03	26.87	18.19	57.84	48.46	35.16	LOC100191515	uncharacterized LOC100191515	-	-	-	-	-	-	-
entrzID_100191516	19.81	20.21	20.6	22.62	23.49	24.31	23.46	22.74	23.32	1007	997	1126	1347	1593	1239	1382	1170	1228	pco126512b	uncharacterized protein LOC100191516	-	-	-	-	-	GO:0008194//UDP-glycosyltransferase activity;GO:0016757//transferase activity, transferring glycosyl groups;GO:0003824//catalytic activity;GO:0016740//transferase activity	-
entrzID_100191517	205.28	219.5	233.75	262.38	239.19	244.99	165.58	174.41	174.78	10826	11145	13237	15958	16547	12847	10105	9236.87	9457	LOC100191517	uncharacterized LOC100191517	-	-	-	-	GO:0044424//intracellular part;GO:0044464//cell part;GO:0043231//intracellular membrane-bounded organelle;GO:0043226//organelle;GO:0005623//cell;GO:0043229//intracellular organelle;GO:0005622//intracellular;GO:0043227//membrane-bounded organelle	GO:0001071//nucleic acid binding transcription factor activity;GO:0003677//DNA binding;GO:0005488//binding;GO:1901363//heterocyclic compound binding;GO:0003676//nucleic acid binding;GO:0097159//organic cyclic compound binding	GO:0044237//cellular metabolic process;GO:0034645//cellular macromolecule biosynthetic process;GO:0060255//regulation of macromolecule metabolic process;GO:0050789//regulation of biological process;GO:0019222//regulation of metabolic process;GO:0009987//cellular process;GO:0065007//biological regulation;GO:0071704//organic substance metabolic process;GO:1901576//organic substance biosynthetic pro…
entrzID_100191518	24.57	27.36	28.6	58.22	60.86	48.71	29.92	33.32	30.56	1280	1383	1602	3552	4229	2544	1806	1757	1649	LOC100191518	putative DEAD-box ATP-dependent RNA helicase family protein	-	-	-	-	GO:0044444//cytoplasmic part;GO:0005623//cell;GO:0009536//plastid;GO:0043231//intracellular membrane-bounded organelle;GO:0044424//intracellular part;GO:0043226//organelle;GO:0044464//cell part;GO:0005622//intracellular;GO:0005737//cytoplasm;GO:0043229//intracellular organelle;GO:0043227//membrane-bounded organelle	GO:0005488//binding;GO:0032550//purine ribonucleoside binding;GO:0036094//small molecule binding;GO:0032549//ribonucleoside binding;GO:0097367//carbohydrate derivative binding;GO:0016787//hydrolase activity;GO:0016818//hydrolase activity, acting on acid anhydrides, in phosphorus-containing anhydrides;GO:0003824//catalytic activity;GO:0016462//pyrophosphatase activity;GO:0001882//nucleoside bindin…	GO:0042254//ribosome biogenesis;GO:0034660//ncRNA metabolic process;GO:0043170//macromolecule metabolic process;GO:0006725//cellular aromatic compound metabolic process;GO:0016043//cellular component organization;GO:0006396//RNA processing;GO:0070271//protein complex biogenesis;GO:0071704//organic substance metabolic process;GO:1901360//organic cyclic compound metabolic process;GO:0090304//nuclei…
entrzID_100191519	10.93	12.73	12.12	5.47	3.9	5.08	13.61	13.96	16.49	208	235	248	122	99	97	300	269	325	LOC100191519	uncharacterized protein LOC100191519	-	-	-	-	-	-	-
entrzID_100191520	22.99	23.19	21.98	34.81	33.46	33.36	38.52	39.36	40.32	1170.09	1144.83	1202.56	2074.88	2271.36	1702	2270.75	2027.33	2125.4	LOC100191520	uncharacterized protein LOC100191520	-	-	-	-	-	GO:0008233//peptidase activity;GO:0003824//catalytic activity;GO:0043167//ion binding;GO:0016787//hydrolase activity;GO:0070011//peptidase activity, acting on L-amino acid peptides;GO:0005488//binding;GO:0004175//endopeptidase activity;GO:0043169//cation binding	GO:0071704//organic substance metabolic process;GO:0044238//primary metabolic process;GO:0008152//metabolic process;GO:0019538//protein metabolic process;GO:0043170//macromolecule metabolic process
entrzID_100191521	0.35	0.44	0.59	0.34	0.34	0.17	0.79	0.94	1.33	12	15	22	14	16	6	32	33	48	LOC100191521	uncharacterized protein LOC100191521	-	-	-	-	-	-	-
entrzID_100191522	2.18	2.15	2.53	1.8	1.56	1.89	3.07	3.51	3.15	92	88.15	115	89.25	88	80	150	150	138	LOC100191522	uncharacterized LOC100191522	-	-	-	-	-	-	-
entrzID_100191523	31.24	39.19	33.6	90.19	82.23	101.42	77.43	74.61	78.67	1544.2	1882.43	1781.15	5215.45	5389.11	5024.74	4432.51	3745.85	4043.43	LOC100191523	uncharacterized protein LOC100191523	Metabolism	Metabolism of other amino acids;Amino acid metabolism;Global and Overview;Energy metabolism	ko01100//Metabolic pathways;ko01110//Biosynthesis of secondary metabolites;ko01130//Biosynthesis of antibiotics;ko01230//Biosynthesis of amino acids;ko00270//Cysteine and methionine metabolism;ko00920//Sulfur metabolism;ko00450//Selenocompound metabolism	K01739	-	GO:0043168//anion binding;GO:0003824//catalytic activity;GO:0005488//binding;GO:0043167//ion binding	-
entrzID_100191524	2.03	2.37	1.87	6.33	5.72	6.03	2.76	2.2	1.64	104	118	103	380	391	310	164	114	87	pco124760	uncharacterized protein LOC100191524	-	-	-	-	-	GO:0005488//binding;GO:0004721//phosphoprotein phosphatase activity;GO:0016788//hydrolase activity, acting on ester bonds;GO:0003824//catalytic activity;GO:0042578//phosphoric ester hydrolase activity;GO:0043167//ion binding;GO:0016791//phosphatase activity;GO:0016787//hydrolase activity;GO:0043169//cation binding	GO:0008152//metabolic process;GO:0071704//organic substance metabolic process;GO:0044238//primary metabolic process;GO:0044237//cellular metabolic process;GO:0044267//cellular protein metabolic process;GO:0043412//macromolecule modification;GO:0036211//protein modification process;GO:0043170//macromolecule metabolic process;GO:0044260//cellular macromolecule metabolic process;GO:0019538//protein …
entrzID_100191526	1.95	2.63	1.77	2.08	0.8	0.95	0.81	0.41	0.88	89	114	87	110	48	44	43	19	41	LOC100191526	putative oxidoreductase, aldo/keto reductase family protein	-	-	-	-	GO:0044424//intracellular part;GO:0044464//cell part;GO:0043226//organelle;GO:0043229//intracellular organelle;GO:0043231//intracellular membrane-bounded organelle;GO:0043227//membrane-bounded organelle;GO:0005622//intracellular;GO:0005623//cell	-	GO:0044699//single-organism process;GO:0044710//single-organism metabolic process;GO:0008152//metabolic process
entrzID_100191527	26.08	29.56	26.06	36.67	40.88	40.09	44.11	43.19	41.9	1155	1270	1241	1902	2415	1780	2263	1936	1922	cl9926_1(729)	uncharacterized protein LOC100191527	-	-	-	-	-	GO:0003824//catalytic activity;GO:0016787//hydrolase activity	-
entrzID_100191528	31.4	27.02	27.49	13	11.39	13.69	25.31	26.03	26.21	1174	980	1105	569	568	513	1096	985	1015	LOC100191528	uncharacterized protein LOC100191528	-	-	-	-	-	-	-
entrzID_100191529	2.61	3.02	2.02	1.52	1.25	1.34	1.47	2.85	2.6	66	74	55	45	42	34	43	73	68	LOC100191529	uncharacterized protein LOC100191529	-	-	-	-	-	-	-
entrzID_100191530	33.5	38.8	30.94	43.45	39	40.54	33.87	31	36.54	836.9	940.32	830.93	1271.22	1299.37	1015.22	980.12	783.92	945.63	pco080814(165)	uncharacterized protein LOC100191530	Cellular Processes	Transport and catabolism	ko04144//Endocytosis;ko04145//Phagosome	K07889	GO:0044464//cell part;GO:0005623//cell	GO:1901363//heterocyclic compound binding;GO:0097367//carbohydrate derivative binding;GO:0001882//nucleoside binding;GO:0005488//binding;GO:0097159//organic cyclic compound binding;GO:0032550//purine ribonucleoside binding;GO:0001883//purine nucleoside binding;GO:0036094//small molecule binding;GO:0032549//ribonucleoside binding	GO:0051641//cellular localization;GO:0044699//single-organism process;GO:0035556//intracellular signal transduction;GO:0050789//regulation of biological process;GO:0044700//single organism signaling;GO:0015031//protein transport;GO:0044763//single-organism cellular process;GO:0016482//cytoplasmic transport;GO:0009987//cellular process;GO:0051234//establishment of localization;GO:0050896//response…
entrzID_100191531	538.55	513.29	486.77	256.23	251.31	232.9	331.18	361.77	350.79	12223	11303	11879	6811	7608	5299	8708	8311	8247	LOC100191531	putative bifunctional inhibitor/LTP/seed storage protein family precursor	-	-	-	-	-	-	-
entrzID_100191532	5.52	6.94	6.62	18.23	16.35	17.07	17.87	20.34	18.26	306.38	374	395.37	1185.89	1210.75	950.35	1149.5	1143.62	1050.62	LOC100191532	serine hydroxymethyltransferase	Metabolism	Metabolism of cofactors and vitamins;Carbohydrate metabolism;Metabolism of other amino acids;Amino acid metabolism;Global and Overview	ko01100//Metabolic pathways;ko01110//Biosynthesis of secondary metabolites;ko01130//Biosynthesis of antibiotics;ko01120//Microbial metabolism in diverse environments;ko01200//Carbon metabolism;ko01230//Biosynthesis of amino acids;ko00260//Glycine, serine and threonine metabolism;ko00630//Glyoxylate and dicarboxylate metabolism;ko00460//Cyanoamino acid metabolism;ko00670//One carbon pool by folate	K00600	-	GO:0003824//catalytic activity;GO:0016740//transferase activity;GO:0043168//anion binding;GO:0016741//transferase activity, transferring one-carbon groups;GO:0005488//binding;GO:0016742//hydroxymethyl-, formyl- and related transferase activity;GO:0043167//ion binding	GO:0044281//small molecule metabolic process;GO:0019752//carboxylic acid metabolic process;GO:0071704//organic substance metabolic process;GO:0006807//nitrogen compound metabolic process;GO:0009069//serine family amino acid metabolic process;GO:0044237//cellular metabolic process;GO:0044699//single-organism process;GO:0006082//organic acid metabolic process;GO:0009987//cellular process;GO:1901564…
entrzID_100191533	1.03	0.93	0.49	0.08	0.1	0.16	0.4	0.03	0.18	33	29	17	3	4	5	15	1	6	LOC100191533	putative MYB DNA-binding domain superfamily protein	-	-	-	-	-	GO:0005488//binding	-
entrzID_100191534	0.28	0.43	0.43	0.63	0.5	0.57	0.56	0.95	0.91	12	18	20	32	29	25	28	42	41	LOC100191534	nucleic acid binding protein	-	-	-	-	GO:0044464//cell part;GO:0043226//organelle;GO:0044424//intracellular part;GO:0005622//intracellular;GO:0043231//intracellular membrane-bounded organelle;GO:0043229//intracellular organelle;GO:0005623//cell;GO:0043227//membrane-bounded organelle	GO:0043167//ion binding;GO:0005488//binding;GO:0043169//cation binding	-
entrzID_100191535	1.39	2.51	2.65	5.37	4.79	6.06	4.54	3.95	4.84	57	100	117	258.8	263	250	216.12	164.37	206.06	cl9981_3b	uncharacterized protein LOC100191535	-	-	-	-	-	-	-
entrzID_100191536	2.66	3.06	2.57	1.7	2	1.74	1.33	2.07	1.98	52	58	54	39	52	34	30	41	40	LOC100191536	uncharacterized protein LOC100191536	-	-	-	-	-	-	-
entrzID_100191537	0.27	0.26	0.16	0.43	0.38	0.41	0.19	0.23	0.27	17	16	11	32	32	26	14	15	18	LOC100191537	uncharacterized protein LOC100191537 precursor	-	-	-	-	-	GO:0016740//transferase activity;GO:0032549//ribonucleoside binding;GO:0003824//catalytic activity;GO:0016301//kinase activity;GO:0032550//purine ribonucleoside binding;GO:0016773//phosphotransferase activity, alcohol group as acceptor;GO:0001882//nucleoside binding;GO:0005488//binding;GO:0001883//purine nucleoside binding;GO:0097159//organic cyclic compound binding;GO:0036094//small molecule bin…	GO:0071704//organic substance metabolic process;GO:0044237//cellular metabolic process;GO:0044267//cellular protein metabolic process;GO:0044699//single-organism process;GO:0009987//cellular process;GO:0036211//protein modification process;GO:0044260//cellular macromolecule metabolic process;GO:0019538//protein metabolic process;GO:0044238//primary metabolic process;GO:0008037//cell recognition;G…
entrzID_100191538	83.22	50.77	39.94	9.78	8.94	10.55	6.53	6.99	6.91	2291	1355	1182	315	329	291	211	195	198	LOC100191538	hypothetical protein	-	-	-	-	-	-	-
entrzID_100191539	44.92	68.37	56.84	22.18	19.2	20.58	32.33	26.5	31.94	2165	3198	2947	1252	1234	994	1805	1293	1594	LOC100191539	putative cytochrome P450 superfamily protein	Metabolism	Global and Overview;Biosynthesis of other secondary metabolites	ko01100//Metabolic pathways;ko01110//Biosynthesis of secondary metabolites;ko00940//Phenylpropanoid biosynthesis;ko00941//Flavonoid biosynthesis;ko00945//Stilbenoid, diarylheptanoid and gingerol biosynthesis	K09754	-	GO:0043169//cation binding;GO:0003824//catalytic activity;GO:0005488//binding;GO:1901363//heterocyclic compound binding;GO:0016491//oxidoreductase activity;GO:0097159//organic cyclic compound binding;GO:0043167//ion binding;GO:0046906//tetrapyrrole binding	GO:0044710//single-organism metabolic process;GO:0008152//metabolic process;GO:0044699//single-organism process
entrzID_100191540	146.73	125.1	120.37	147.09	149.35	157.94	185.24	175.16	192.04	5747	4754	5069	6747	7802	6201	8405	6944	7791	pco091529	uncharacterized protein LOC100191540	-	-	-	-	-	-	-
entrzID_100191541	17.67	14.6	14.97	4.41	3.86	4.54	11.09	10.91	10.45	655	525	595	192	191	169	476	409	401	LOC100191541	putative metacaspase family protein	-	-	-	-	-	-	GO:0044238//primary metabolic process;GO:0008152//metabolic process;GO:0071704//organic substance metabolic process;GO:0043170//macromolecule metabolic process;GO:0019538//protein metabolic process
entrzID_100191542	3.5	4.35	5.86	8.28	9.75	9.53	8.85	13.24	9.2	169	204	304	468	628	461	495	647	460	LOC100191542	uncharacterized protein LOC100191542 precursor	-	-	-	-	-	-	-
entrzID_100191543	13.66	13.53	11.57	11.46	9.78	10.78	11.54	10.97	10.52	866	832	788	845	826	683	844	704	691	LOC100191543	uncharacterized protein LOC100191543	-	-	-	-	-	-	-
entrzID_100191544	1.56	2.17	1.7	2.86	3.47	2.99	0.27	0.81	0.75	40	54	47	86	119	77	8	21	20	LOC100191544	ferredoxin-thioredoxin reductase, variable chain, chloroplastic	-	-	-	-	GO:0009536//plastid;GO:0005622//intracellular;GO:0044444//cytoplasmic part;GO:0005737//cytoplasm;GO:0043226//organelle;GO:0005623//cell;GO:0043229//intracellular organelle;GO:0044464//cell part;GO:0043231//intracellular membrane-bounded organelle;GO:0044424//intracellular part;GO:0043227//membrane-bounded organelle	GO:0003824//catalytic activity;GO:0016740//transferase activity;GO:0016783//sulfurtransferase activity;GO:0051536//iron-sulfur cluster binding;GO:0005488//binding;GO:0016782//transferase activity, transferring sulfur-containing groups;GO:0051540//metal cluster binding	GO:0044255//cellular lipid metabolic process;GO:0006633//fatty acid biosynthetic process;GO:0006082//organic acid metabolic process;GO:0044249//cellular biosynthetic process;GO:0044699//single-organism process;GO:0046394//carboxylic acid biosynthetic process;GO:0072330//monocarboxylic acid biosynthetic process;GO:0016053//organic acid biosynthetic process;GO:0044763//single-organism cellular proc…
entrzID_100191545	18.06	16.98	15.72	11.68	11.22	10.71	18.75	17.45	18.47	777	708	725	587	642	460	928	756	818	IDP1634	uncharacterized protein LOC100191545	-	-	-	-	-	GO:0003824//catalytic activity;GO:0016740//transferase activity	-
entrzID_100191546	43.82	58.88	48.85	103.47	120.36	112.28	69.9	78.7	66.89	1657	2160	1986	4582	6070	4256	3062	3012	2620	LOC100191546	putative Secondary cell wall glycosyltransferase family 47 precursor	-	-	-	-	-	-	-
entrzID_100191547	35.84	30.86	31.13	9.96	8.64	9.56	17.39	16.47	17.03	1708	1427	1594	556	549	457	961	795	841	cl51637_1	uncharacterized protein LOC100191547	-	-	-	-	-	-	-
entrzID_100191548	27.84	21.64	21.86	28.88	31.47	29.9	14.08	14.63	10.57	1420	1073	1208	1724	2149	1530	840	762	560	LOC100191548	glutamyl-tRNA reductase-like protein	Metabolism	Global and Overview;Metabolism of cofactors and vitamins	ko01100//Metabolic pathways;ko01110//Biosynthesis of secondary metabolites;ko01120//Microbial metabolism in diverse environments;ko00860//Porphyrin and chlorophyll metabolism	K02492	GO:0044424//intracellular part;GO:0043229//intracellular organelle;GO:0043231//intracellular membrane-bounded organelle;GO:0005623//cell;GO:0043227//membrane-bounded organelle;GO:0009536//plastid;GO:0043226//organelle;GO:0005622//intracellular;GO:0044464//cell part;GO:0005737//cytoplasm;GO:0044444//cytoplasmic part	GO:0000166//nucleotide binding;GO:0016620//oxidoreductase activity, acting on the aldehyde or oxo group of donors, NAD or NADP as acceptor;GO:1901265//nucleoside phosphate binding;GO:0016903//oxidoreductase activity, acting on the aldehyde or oxo group of donors;GO:0016491//oxidoreductase activity;GO:0097159//organic cyclic compound binding;GO:0036094//small molecule binding;GO:0005488//binding;G…	GO:0006725//cellular aromatic compound metabolic process;GO:1901564//organonitrogen compound metabolic process;GO:0006778//porphyrin-containing compound metabolic process;GO:0044249//cellular biosynthetic process;GO:0046483//heterocycle metabolic process;GO:0044699//single-organism process;GO:0006807//nitrogen compound metabolic process;GO:0019438//aromatic compound biosynthetic process;GO:000998…
entrzID_100191549	46.74	68	59.14	102.04	99.54	91	70.63	77.03	79.54	2292	3235	3118	5860	6510	4473	4012	3823	4040	gpm277	uncharacterized LOC100191549	Metabolism	Metabolism of other amino acids;Amino acid metabolism;Carbohydrate metabolism;Global and Overview	ko01100//Metabolic pathways;ko01110//Biosynthesis of secondary metabolites;ko01120//Microbial metabolism in diverse environments;ko00250//Alanine, aspartate and glutamate metabolism;ko00410//beta-Alanine metabolism;ko00650//Butanoate metabolism;ko00430//Taurine and hypotaurine metabolism	K01580	-	GO:0005488//binding;GO:0043167//ion binding;GO:0016829//lyase activity;GO:0043168//anion binding;GO:0016831//carboxy-lyase activity;GO:0003824//catalytic activity;GO:0016830//carbon-carbon lyase activity	GO:0044763//single-organism cellular process;GO:0044237//cellular metabolic process;GO:0006520//cellular amino acid metabolic process;GO:0044281//small molecule metabolic process;GO:0019752//carboxylic acid metabolic process;GO:1901605//alpha-amino acid metabolic process;GO:0009987//cellular process;GO:0009064//glutamine family amino acid metabolic process;GO:0008152//metabolic process;GO:0006807…
entrzID_100191550	19.4	13.93	14.26	3.04	2.73	4.11	10.28	7.48	8.43	735	512	581	135	138	156	451	287	331	LOC100191550	uncharacterized protein LOC100191550	-	-	-	-	-	-	-
entrzID_100191551	12.99	15.27	21.17	23.24	24.88	42.51	19.82	17.48	10.96	649	740	1137	1360	1658	2129	1147	884	567	LOC100191551	uncharacterized protein LOC100191551	-	-	-	-	-	-	-
entrzID_100191552	4.46	2.07	4.99	0.25	0.36	0.33	0.21	0.14	0.51	93	42	112	6	10	7	5	3	11	LOC100191552	class I heat shock protein 3	Genetic Information Processing	Folding, sorting and degradation	ko04141//Protein processing in endoplasmic reticulum	K13993	-	-	-
entrzID_100191553	18.89	20.15	21.06	10.15	9.28	10.9	16.86	20.48	19.39	885	916	1061	557	580	512	915	971	941	LOC100191553	uncharacterized protein LOC100191553	-	-	-	-	-	-	-
entrzID_100191554	0.99	1.82	2.54	11.19	13.76	10.65	11.15	6.69	12.01	42	75	116	557	780	454	549	288	529	LOC100191554	uncharacterized protein LOC100191554	-	-	-	-	GO:0031224//intrinsic component of membrane;GO:0016020//membrane;GO:0044425//membrane part	GO:0015075//ion transmembrane transporter activity;GO:0022890//inorganic cation transmembrane transporter activity;GO:0015077//monovalent inorganic cation transmembrane transporter activity;GO:0022891//substrate-specific transmembrane transporter activity;GO:0005215//transporter activity;GO:0008324//cation transmembrane transporter activity;GO:0022857//transmembrane transporter activity;GO:002289…	GO:0015672//monovalent inorganic cation transport;GO:0006812//cation transport;GO:0071705//nitrogen compound transport;GO:0006810//transport;GO:0051234//establishment of localization;GO:0044765//single-organism transport;GO:0015696//ammonium transport;GO:0006811//ion transport;GO:0044699//single-organism process;GO:0051179//localization;GO:1902578//single-organism localization
entrzID_100191555	87.17	105.07	87.15	199.89	188.14	186.38	172.83	170.26	198.09	1379	1625	1511	3707	3993	2928	3194	2754	3252	pco107093	uncharacterized protein LOC100191555	Metabolism	Energy metabolism;Global and Overview	ko01100//Metabolic pathways;ko00190//Oxidative phosphorylation	K03966	-	-	-
entrzID_100191556	15.52	15.04	14.05	23.54	24.62	24.66	14.16	12.15	12.49	951	896.32	926	1690	2014	1517.71	1007	754	793	NAC79	putative NAC domain transcription factor superfamily protein	-	-	-	-	GO:0043226//organelle;GO:0005623//cell;GO:0043231//intracellular membrane-bounded organelle;GO:0005622//intracellular;GO:0043229//intracellular organelle;GO:0044424//intracellular part;GO:0043227//membrane-bounded organelle;GO:0044464//cell part	-	GO:0019222//regulation of metabolic process;GO:0008152//metabolic process;GO:0009059//macromolecule biosynthetic process;GO:1901576//organic substance biosynthetic process;GO:0044237//cellular metabolic process;GO:0009058//biosynthetic process;GO:0044260//cellular macromolecule metabolic process;GO:0034645//cellular macromolecule biosynthetic process;GO:0044249//cellular biosynthetic process;GO:0…
entrzID_100191557	0	0.03	0	0	0.03	0	0.09	0.13	0.03	0	1	0	0	1	0	3	4	1	cl6595_1b	uncharacterized protein LOC100191557	-	-	-	-	GO:0044464//cell part;GO:0005622//intracellular;GO:0005623//cell;GO:0044424//intracellular part	-	GO:0065007//biological regulation;GO:0050789//regulation of biological process;GO:0019222//regulation of metabolic process
entrzID_100191559	4.47	5.79	7.28	42.77	45.88	34.07	17.75	18.05	19.38	156	196	273	1747	2134	1191	717	637	700	LOC100191559	uncharacterized LOC100191559	-	-	-	-	-	-	-
entrzID_100191560	0.12	0.2	0.1	0.04	0.35	0.09	0.47	0.24	0.37	7	11	6	3	27	5	31	14	22	LOC100191560	ftsH6-Zea mays FtsH protease	-	-	-	-	-	GO:1901363//heterocyclic compound binding;GO:0032550//purine ribonucleoside binding;GO:0097367//carbohydrate derivative binding;GO:0036094//small molecule binding;GO:0032549//ribonucleoside binding;GO:0001882//nucleoside binding;GO:0097159//organic cyclic compound binding;GO:0005488//binding;GO:0001883//purine nucleoside binding	GO:0019538//protein metabolic process;GO:0043170//macromolecule metabolic process;GO:0008152//metabolic process;GO:0071704//organic substance metabolic process;GO:0044238//primary metabolic process
entrzID_100191561	269.75	260.86	290.46	200.31	190.52	199.77	205.97	223.82	234.32	10536.1	9881.92	12190.2	9206.55	9980.25	7870.3	9324.57	8853.78	9493.01	LOC100191561	putative actin family protein	-	-	-	-	-	GO:0005488//binding;GO:0032550//purine ribonucleoside binding;GO:0032549//ribonucleoside binding;GO:0097159//organic cyclic compound binding;GO:0097367//carbohydrate derivative binding;GO:0001883//purine nucleoside binding;GO:0036094//small molecule binding;GO:0001882//nucleoside binding;GO:1901363//heterocyclic compound binding	-
entrzID_100191562	1.27	1.35	1.2	6.55	7.62	6.44	3.42	3.15	3.06	66	68	67	397	526	335	206	165	164	LOC100191562	putative cytochrome P450 superfamily protein precursor	Metabolism	Global and Overview;Metabolism of terpenoids and polyketides	ko01100//Metabolic pathways;ko01110//Biosynthesis of secondary metabolites;ko00905//Brassinosteroid biosynthesis	K09587	GO:0043226//organelle;GO:0016020//membrane;GO:0043229//intracellular organelle;GO:0005623//cell;GO:0043227//membrane-bounded organelle;GO:0044425//membrane part;GO:0044424//intracellular part;GO:0043231//intracellular membrane-bounded organelle;GO:0031224//intrinsic component of membrane;GO:0005622//intracellular;GO:0044464//cell part	GO:0005488//binding;GO:0008395//steroid hydroxylase activity;GO:0004497//monooxygenase activity;GO:1901363//heterocyclic compound binding;GO:0043169//cation binding;GO:0016491//oxidoreductase activity;GO:0043167//ion binding;GO:0003824//catalytic activity;GO:0097159//organic cyclic compound binding;GO:0046906//tetrapyrrole binding;GO:0046914//transition metal ion binding;GO:0046872//metal ion bin…	GO:0048856//anatomical structure development;GO:1901615//organic hydroxy compound metabolic process;GO:0007154//cell communication;GO:0044707//single-multicellular organism process;GO:0006629//lipid metabolic process;GO:0044699//single-organism process;GO:0016128//phytosteroid metabolic process;GO:0071495//cellular response to endogenous stimulus;GO:0044283//small molecule biosynthetic process;GO…
entrzID_100191563	7.61	11.43	13.11	18.34	17.56	15.19	6.67	10.4	10.01	329	479	609	928	1012	658	334	455	448	LOC100191563	uncharacterized protein LOC100191563	-	-	-	-	-	GO:0003676//nucleic acid binding;GO:0005488//binding;GO:0043167//ion binding;GO:0043169//cation binding;GO:1901363//heterocyclic compound binding;GO:0046872//metal ion binding;GO:0097159//organic cyclic compound binding;GO:0003677//DNA binding;GO:0046914//transition metal ion binding	GO:0050789//regulation of biological process;GO:0010468//regulation of gene expression;GO:0019222//regulation of metabolic process;GO:0060255//regulation of macromolecule metabolic process;GO:0065007//biological regulation
entrzID_100191564	4.33	4.15	5.65	1.23	0.97	1.32	6.21	4.97	6.43	167	155	234	56	50	51	278	194	257	LOC100191564	uncharacterized protein LOC100191564 precursor	Metabolism	Carbohydrate metabolism;Glycan biosynthesis and metabolism;Lipid metabolism	ko00561//Glycerolipid metabolism;ko00052//Galactose metabolism;ko00600//Sphingolipid metabolism;ko00603//Glycosphingolipid biosynthesis - globo series	K07407	-	GO:0003824//catalytic activity;GO:0016787//hydrolase activity;GO:0016798//hydrolase activity, acting on glycosyl bonds	GO:0044238//primary metabolic process;GO:0008152//metabolic process
entrzID_100191565	5.06	6.25	5.68	5.59	5.26	4.85	9.93	11.62	11.14	229	274	276	296	317	220	520	532	522	cl1004_1	uncharacterized protein LOC100191565	Metabolism	Metabolism of cofactors and vitamins;Global and Overview	ko01100//Metabolic pathways;ko00780//Biotin metabolism	K00652	-	GO:0043168//anion binding;GO:0005488//binding;GO:0043167//ion binding	GO:0008152//metabolic process
entrzID_100191566	7.2	10.21	10.39	14.77	10.32	13.76	23.28	24.04	27.59	154	212	239	370	294.53	295	577	520.46	611.25	LOC100191566	uncharacterized protein LOC100191566 precursor	Metabolism	Lipid metabolism;Global and Overview	ko01100//Metabolic pathways;ko01110//Biosynthesis of secondary metabolites;ko00564//Glycerophospholipid metabolism;ko00592//alpha-Linolenic acid metabolism;ko00565//Ether lipid metabolism;ko00590//Arachidonic acid metabolism;ko00591//Linoleic acid metabolism	K01047	-	GO:0043169//cation binding;GO:0043167//ion binding;GO:0046872//metal ion binding;GO:0005488//binding	GO:0006629//lipid metabolic process;GO:0006793//phosphorus metabolic process;GO:0008152//metabolic process;GO:0071704//organic substance metabolic process;GO:0044238//primary metabolic process;GO:0044237//cellular metabolic process;GO:0006796//phosphate-containing compound metabolic process;GO:0009987//cellular process;GO:0044699//single-organism process;GO:0044710//single-organism metabolic proc…
entrzID_100191567	2.16	2.33	2.58	3.14	3.99	2.35	5.43	6.75	6.33	92	96	118	156	230	100	267	290	280	LOC100191567	putative DUF231 domain containing family protein	-	-	-	-	-	GO:0016740//transferase activity;GO:0003824//catalytic activity;GO:0016747//transferase activity, transferring acyl groups other than amino-acyl groups;GO:0008374//O-acyltransferase activity;GO:0016746//transferase activity, transferring acyl groups	GO:0005976//polysaccharide metabolic process;GO:0044264//cellular polysaccharide metabolic process;GO:0044042//glucan metabolic process;GO:0071704//organic substance metabolic process;GO:0044262//cellular carbohydrate metabolic process;GO:0043170//macromolecule metabolic process;GO:0006073//cellular glucan metabolic process;GO:0044238//primary metabolic process;GO:0009987//cellular process;GO:004…
entrzID_100191568	13.36	13.65	17.22	18.23	21.24	21.91	25.09	29.09	30.03	404	401	560	646	857	665	881	892	942	umc2617	uncharacterized protein LOC100191568	-	-	-	-	-	-	-
entrzID_100191569	0.78	0.74	0.36	0.47	0.79	1.55	0.38	0.16	0.32	14	13	7	10	19	28	8	3	6	LOC100191569	uncharacterized protein LOC100191569	-	-	-	-	-	-	-
entrzID_100191570	31.12	38.38	41.14	57.77	73.78	71.42	106.04	99.23	71.84	1393	1667	1980	3029	4405.47	3204.88	5499	4496	3331	LOC100191570	putative galacturonosyltransferase-like 9 precursor	-	-	-	-	-	GO:0016740//transferase activity;GO:0003824//catalytic activity	-
entrzID_100191571	10.65	12.17	11.38	16.54	17.61	16.37	12.64	14.22	13.49	469.26	521.33	540	854.35	1034.99	723.04	645.63	634.13	617.65	LOC100191571	uncharacterized LOC100191571	Metabolism	Carbohydrate metabolism;Global and Overview	ko01100//Metabolic pathways;ko01110//Biosynthesis of secondary metabolites;ko00520//Amino sugar and nucleotide sugar metabolism;ko00051//Fructose and mannose metabolism	K00966	-	GO:0016772//transferase activity, transferring phosphorus-containing groups;GO:0003824//catalytic activity;GO:0016740//transferase activity	-
entrzID_100191572	12.75	12.01	11.91	3.08	3.3	4.73	7.36	6.59	6.28	661.18	605.09	664.38	188.55	229.02	248.46	443.11	346.56	338	LOC100191572	uncharacterized protein LOC100191572	-	-	-	-	-	-	-
entrzID_100191573	20.2	30.81	28.87	101.99	97.13	73.16	55.48	64.42	52.08	639.12	948	985	3780.87	4101.99	2321.98	2036	2064.87	1708.83	csu928	uncharacterized protein LOC100191573	-	-	-	-	-	-	-
entrzID_100191574	15.3	14.6	14.16	4.25	5.12	4.73	8.85	9.34	10.96	403	373	401	131	180	125	270	249	299	LOC100191574	tyrosine specific protein phosphatase family protein	-	-	-	-	-	GO:0016787//hydrolase activity;GO:0003824//catalytic activity;GO:0042578//phosphoric ester hydrolase activity;GO:0016788//hydrolase activity, acting on ester bonds	GO:0044238//primary metabolic process;GO:0016311//dephosphorylation;GO:0006464//cellular protein modification process;GO:0036211//protein modification process;GO:0043170//macromolecule metabolic process;GO:0008152//metabolic process;GO:0006793//phosphorus metabolic process;GO:0071704//organic substance metabolic process;GO:0009987//cellular process;GO:0006470//protein dephosphorylation;GO:0044237…
entrzID_100191575	0	0	0	0	0	0	0	0.02	0.02	0	0	0	0	0	0	0	1	1	LOC100191575	uncharacterized protein LOC100191575	-	-	-	-	GO:0043229//intracellular organelle;GO:0043231//intracellular membrane-bounded organelle;GO:0044424//intracellular part;GO:0044464//cell part;GO:0043226//organelle;GO:0043227//membrane-bounded organelle;GO:0005622//intracellular;GO:0005623//cell	-	GO:0019222//regulation of metabolic process;GO:0060255//regulation of macromolecule metabolic process;GO:0010468//regulation of gene expression;GO:0050789//regulation of biological process;GO:0050896//response to stimulus;GO:0009719//response to endogenous stimulus;GO:0065007//biological regulation
entrzID_100191576	62.98	65.2	65.83	112.92	109.75	107.32	110.64	105.98	104.85	1706	1715	1919	3573	3957	2907	3482	2916	2952	LOC100191576	seed maturation protein	-	-	-	-	GO:0031224//intrinsic component of membrane;GO:0044425//membrane part;GO:0031090//organelle membrane;GO:0044422//organelle part;GO:0043226//organelle;GO:0016020//membrane;GO:0043227//membrane-bounded organelle	-	-
entrzID_100191577	0.47	1.28	0.67	0.38	0.57	0.29	0.88	1.13	1.31	12	33	18	11	19	8	27	31	35	LOC100191577	4/1 protein	-	-	-	-	-	-	-
entrzID_100191578	9.42	10.24	11.54	14.05	12.61	13.12	14.29	11.69	12.77	293	309	386	512	523	409	515	368	411.34	CBL1	calcineurin B-like protein	-	-	-	-	-	-	-
entrzID_100191579	27.08	26.94	26.21	28.58	28.26	25.31	21.58	19.84	22.13	886	855	922	1095	1233	830	818	657	750	cl15732_1	uncharacterized protein LOC100191579	-	-	-	-	-	-	-
entrzID_100191580	60.88	68.71	65.39	93.31	92.99	95.8	59.22	63.84	61.69	3358.31	3677.02	3878.28	6027.66	6841.33	5297.2	3784.48	3564.13	3524.65	gpm220	uncharacterized protein LOC100191580	-	-	-	-	GO:0044425//membrane part;GO:0016020//membrane;GO:0031224//intrinsic component of membrane	-	-
entrzID_100191581	236.89	259.11	275	288.72	283.78	288.93	235.09	291.06	286.19	7482	7940	9339	10680	11955	9148	8602	9305	9363	LOC100191581	IAA17-auxin-responsive Aux/IAA family member	Environmental Information Processing	Signal transduction	ko04075//Plant hormone signal transduction	K14484	-	GO:0005515//protein binding;GO:0005488//binding	GO:0050789//regulation of biological process;GO:0044260//cellular macromolecule metabolic process;GO:0009058//biosynthetic process;GO:0007154//cell communication;GO:0070887//cellular response to chemical stimulus;GO:0019222//regulation of metabolic process;GO:0051716//cellular response to stimulus;GO:0009719//response to endogenous stimulus;GO:0043170//macromolecule metabolic process;GO:0071704//…
entrzID_100191582	0.63	3.12	3.67	30.77	17.93	24.98	4.51	5.01	7.72	24	116	151	1379	915	958	200	194	306	LOC100191582	uncharacterized protein LOC100191582	-	-	-	-	-	-	-
entrzID_100191584	1065.25	532.58	811.92	184.23	159.47	188.36	123.17	177.17	162.88	38077	18527	31102	7702	7510	6688	5115	6384.87	6083	LOC100191584	xyloglucan endotransglucosylase/hydrolase protein 23 precursor	Environmental Information Processing	Signal transduction	ko04075//Plant hormone signal transduction	K14504	GO:0005623//cell;GO:0030312//external encapsulating structure;GO:0005576//extracellular region;GO:0044464//cell part;GO:0071944//cell periphery	GO:0003824//catalytic activity;GO:0016758//transferase activity, transferring hexosyl groups;GO:0016787//hydrolase activity;GO:0016740//transferase activity;GO:0016757//transferase activity, transferring glycosyl groups	GO:0071704//organic substance metabolic process;GO:0071840//cellular component organization or biogenesis;GO:0009987//cellular process;GO:0016043//cellular component organization;GO:0005976//polysaccharide metabolic process;GO:0044042//glucan metabolic process;GO:0005975//carbohydrate metabolic process;GO:0044238//primary metabolic process;GO:0008152//metabolic process;GO:0045229//external encaps…
entrzID_100191586	10.13	9.12	9.29	19.92	22.33	21.92	13.81	14.64	15	374	328	367	864	1101	808	592	553	573	pco071866(225)	uncharacterized protein LOC100191586	Genetic Information Processing	Folding, sorting and degradation	ko03018//RNA degradation	K12611	-	-	-
entrzID_100191587	13.45	15.08	15.28	17.63	20.28	15.21	22.59	20.19	19.21	535	584	661	833	1119	617	1068	835	794	LOC100191587	uncharacterized protein LOC100191587	-	-	-	-	-	GO:0097159//organic cyclic compound binding;GO:0005488//binding	-
entrzID_100191588	124.23	138.03	130.14	121.11	126.44	132.83	143.18	140.91	142.91	5009	5400	5642	5719	6800	5369	6688	5751	5969	LOC100191588	uncharacterized protein LOC100191588 precursor	-	-	-	-	-	-	GO:0051179//localization;GO:0051234//establishment of localization;GO:0006810//transport
entrzID_100191589	7.81	7.36	9.75	11.56	11.09	14.3	12.02	14.32	12.77	352	323	473	610	666	646	629	655	599	LOC100191589	putative HLH DNA-binding domain superfamily protein	-	-	-	-	-	-	-
entrzID_100191590	0.38	0.65	0.51	0.22	0.57	0.55	0.69	1.05	0.61	9	15	13	6	18	13	19	25	15	LOC100191590	uncharacterized protein LOC100191590	-	-	-	-	-	-	-
entrzID_100191591	16.93	15.12	15.12	30.99	31.39	30.92	18.15	19.03	18.85	958	830	920	2054	2369	1754	1190	1090	1105	gpm301	uncharacterized protein LOC100191591	-	-	-	-	-	GO:0016787//hydrolase activity;GO:0003824//catalytic activity;GO:0004553//hydrolase activity, hydrolyzing O-glycosyl compounds;GO:0016798//hydrolase activity, acting on glycosyl bonds	-
entrzID_100191592	92.96	115.41	76	171.81	140.44	155.35	260.77	201.37	251.93	2361.87	2844.99	2076.38	5112.48	4759.33	3956.79	7675.65	5178.86	6630.42	LOC100191592	basic endochitinase precursor	Metabolism	Global and Overview;Carbohydrate metabolism	ko01100//Metabolic pathways;ko00520//Amino sugar and nucleotide sugar metabolism	K01183	-	-	GO:0009057//macromolecule catabolic process;GO:1901135//carbohydrate derivative metabolic process;GO:0006026//aminoglycan catabolic process;GO:0071554//cell wall organization or biogenesis;GO:1901565//organonitrogen compound catabolic process;GO:0043170//macromolecule metabolic process;GO:0071704//organic substance metabolic process;GO:0044260//cellular macromolecule metabolic process;GO:0009987/…
entrzID_100191593	206.12	323.12	161.73	99.04	61.26	63.52	107.94	68.3	137.54	3746.58	5698.57	3160.98	2108.48	1485.32	1157.49	2272.98	1256.55	2589.77	pco080661a	uncharacterized protein LOC100191593 precursor	-	-	-	-	-	-	GO:0051707//response to other organism;GO:0051704//multi-organism process;GO:0009605//response to external stimulus;GO:0009620//response to fungus;GO:0050896//response to stimulus;GO:0009607//response to biotic stimulus;GO:0043207//response to external biotic stimulus
entrzID_100191594	1.81	2.68	2.05	1.13	0.57	0.63	2.68	2.7	2.22	74.59	103.98	89.01	54.25	30.66	27.14	124.69	111.27	91.19	LOC100191594	18S pre-ribosomal assembly protein gar2-related	-	-	-	-	-	-	-
entrzID_100191595	12.12	14.95	16.72	44.43	45.08	37.62	21.21	29.62	26.64	596	714	883	2567	2961.81	1851	1213	1477	1356	LOC100191595	uncharacterized protein LOC100191595	Metabolism	Lipid metabolism;Global and Overview	ko01110//Biosynthesis of secondary metabolites;ko00062//Fatty acid elongation	K15397	-	GO:0016740//transferase activity;GO:0003824//catalytic activity;GO:0016746//transferase activity, transferring acyl groups	GO:0044710//single-organism metabolic process;GO:0019752//carboxylic acid metabolic process;GO:0044763//single-organism cellular process;GO:0006082//organic acid metabolic process;GO:0071704//organic substance metabolic process;GO:0008152//metabolic process;GO:0044699//single-organism process;GO:0044238//primary metabolic process;GO:0006631//fatty acid metabolic process;GO:0043436//oxoacid metabo…
entrzID_100191596	1.97	2.2	1.88	2.99	2.78	3.86	3.84	4.51	5.06	84	90	86	146	155	160	187	191	220	LOC100191596	tetracycline transporter protein	-	-	-	-	-	-	-
entrzID_100191598	4.4	3.17	3.65	5.07	6.75	9.14	9.97	9.79	10.58	83	58	74	112	170	173	218	187	207	LOC100191598	class II heat shock protein	Genetic Information Processing	Folding, sorting and degradation	ko04141//Protein processing in endoplasmic reticulum	K13993	-	-	-
entrzID_100191599	5.32	6.06	4.72	10.79	10.74	10.02	8.29	8.92	7.44	95	103	90	227	255	178	171	161	138	LOC100191599	uncharacterized protein LOC100191599	-	-	-	-	-	-	-
entrzID_100191600	46.58	78.16	71.9	260.74	242.46	267.94	124.73	154.51	147.52	2924	4760	4853	19169	20302	16861	9071	9817	9592	pco103007a	outer arm dynein light chain 1 protein	-	-	-	-	-	-	-
entrzID_100191601	14.52	17.94	17.51	18.98	18.04	17.3	20.42	20.77	19.55	644	771.76	835	985.79	1067	769	1049	932	898	LOC100191601	uncharacterized protein LOC100191601	Metabolism	Metabolism of terpenoids and polyketides;Lipid metabolism;Global and Overview	ko01100//Metabolic pathways;ko01110//Biosynthesis of secondary metabolites;ko01130//Biosynthesis of antibiotics;ko00100//Steroid biosynthesis;ko00909//Sesquiterpenoid and triterpenoid biosynthesis	K00801	GO:0031224//intrinsic component of membrane;GO:0044425//membrane part;GO:0016020//membrane	GO:0003824//catalytic activity;GO:0016740//transferase activity	GO:0044699//single-organism process;GO:0044238//primary metabolic process;GO:0044710//single-organism metabolic process;GO:0071704//organic substance metabolic process;GO:0008152//metabolic process;GO:0006629//lipid metabolic process
entrzID_100191602	0.1	0.23	0.2	0.11	0.03	0.16	0	0.27	0	3.23	7.29	6.87	4.33	1.18	5.41	0	9	0	LOC100191602	cysteine protease 1	-	-	-	-	-	GO:0008233//peptidase activity;GO:0016787//hydrolase activity;GO:0003824//catalytic activity;GO:0070011//peptidase activity, acting on L-amino acid peptides	-
entrzID_100191603	211.01	174.4	166.1	112.1	109.35	108.62	59.75	73.66	76.63	11284	9049	9551	7021	7800	5823	3702	3987	4245	pco077065	uncharacterized protein LOC100191603	Metabolism	Metabolism of other amino acids;Amino acid metabolism	ko00330//Arginine and proline metabolism;ko00410//beta-Alanine metabolism	K17839	-	GO:0016740//transferase activity;GO:0003824//catalytic activity;GO:0016741//transferase activity, transferring one-carbon groups	GO:0044710//single-organism metabolic process;GO:0044699//single-organism process;GO:0008152//metabolic process
entrzID_100191604	24.23	20.6	19.6	13.75	12.99	16.47	17.07	18.08	15.21	962	794	837	641	689	656	786	727	626	LOC100191604	uncharacterized LOC100191604	-	-	-	-	-	-	-
entrzID_100191605	16.46	15.66	17.61	11.25	10.81	10.19	17.93	21.14	19.63	801	752	907	678	721	521	1027	1053	972	cl2746_1	uncharacterized protein LOC100191605	-	-	-	-	GO:0043231//intracellular membrane-bounded organelle;GO:0043227//membrane-bounded organelle;GO:0005623//cell;GO:0043229//intracellular organelle;GO:0044464//cell part;GO:0005622//intracellular;GO:0043226//organelle;GO:0044424//intracellular part	GO:0003824//catalytic activity	-
entrzID_100191606	37.4	35.52	37.27	51.85	53.71	52.58	39.38	41.14	41.87	1510	1391.45	1618	2451.43	2892	2128	1842	1681	1751	LOC100191606	putative ARF GTPase-activating domain family protein	Cellular Processes	Transport and catabolism	ko04144//Endocytosis	K12493	-	-	-
entrzID_100191607	5.35	10.48	9.97	48.59	51.09	43.13	28.09	27.24	31.4	215	409	431	2289	2741	1739	1309	1109	1308	gpm217b	uncharacterized protein LOC100191607	Genetic Information Processing	Translation	ko03010//Ribosome	K02930	GO:0044464//cell part;GO:0005622//intracellular;GO:0005623//cell;GO:0044424//intracellular part;GO:1990904//ribonucleoprotein complex;GO:0032991//macromolecular complex;GO:0030529//intracellular ribonucleoprotein complex	-	GO:0071704//organic substance metabolic process;GO:0008152//metabolic process;GO:0043170//macromolecule metabolic process;GO:0010467//gene expression
entrzID_100191608	0.49	1.24	1.22	8.97	10.55	6.72	1.04	1.64	1.34	18	44	48	385	516	247	44	61	51	LOC100191608	uncharacterized protein LOC100191608	-	-	-	-	-	GO:0003824//catalytic activity;GO:0016740//transferase activity;GO:0016746//transferase activity, transferring acyl groups	-
entrzID_100191609	0.52	0.69	0.58	2.52	1.75	3.26	2.86	4.66	4.25	10	13	12	57	45	63	64	91	85	LOC100191609	uncharacterized protein LOC100191609	-	-	-	-	-	-	-
entrzID_100191610	61.6	56.12	56.54	51.79	50.82	55.37	40.69	38.67	42.18	2729.54	2413	2694.07	2687.67	3004	2459.51	2089	1734.47	1936	TIDP3561	uncharacterized protein LOC100191610	Environmental Information Processing	Signal transduction	ko04075//Plant hormone signal transduction	K14502	-	GO:1901363//heterocyclic compound binding;GO:0097367//carbohydrate derivative binding;GO:0004672//protein kinase activity;GO:0016740//transferase activity;GO:0097159//organic cyclic compound binding;GO:0001883//purine nucleoside binding;GO:0032549//ribonucleoside binding;GO:0036094//small molecule binding;GO:0005488//binding;GO:0032550//purine ribonucleoside binding;GO:0003824//catalytic activity…	GO:0043412//macromolecule modification;GO:0044238//primary metabolic process;GO:0044260//cellular macromolecule metabolic process;GO:0009987//cellular process;GO:0044237//cellular metabolic process;GO:0006793//phosphorus metabolic process;GO:0044267//cellular protein metabolic process;GO:0006796//phosphate-containing compound metabolic process;GO:0071704//organic substance metabolic process;GO:00…
entrzID_100191611	12.32	12.26	13.21	25.05	27.24	23.51	18.52	17.17	17.52	581	561	670	1384	1714	1112	1012	820	856	cl866_1a	uncharacterized protein LOC100191611	-	-	-	-	-	GO:0005488//binding;GO:0097159//organic cyclic compound binding	-
entrzID_100191612	33.81	59.01	60.33	295.6	292.32	243.33	206.44	202.06	240.7	724.83	1227.6	1390.92	7422.92	8359.99	5230.05	5127.85	4385.25	5345.77	pco112591	uncharacterized protein LOC100191612	Genetic Information Processing	Translation	ko03010//Ribosome	K02934	GO:0005623//cell;GO:0032991//macromolecular complex;GO:0030529//intracellular ribonucleoprotein complex;GO:0044424//intracellular part;GO:0044464//cell part;GO:1990904//ribonucleoprotein complex;GO:0005622//intracellular	-	GO:0071704//organic substance metabolic process;GO:0043170//macromolecule metabolic process;GO:0008152//metabolic process;GO:0010467//gene expression
entrzID_100191613	0.14	0.24	0.08	0.45	0.12	0.49	0.73	0.89	0.97	8	13	5	30	9	28	48	51	57	LOC100191613	putative DUF726-domain family protein	-	-	-	-	-	-	-
entrzID_100191614	151.11	152.2	160.96	92.52	82.15	79.83	84.41	79.4	100.12	7068	6907	8095	5068	5125	3743	4574	3759	4851	LOC100191614	pyruvate kinase	Metabolism	Global and Overview;Carbohydrate metabolism;Nucleotide metabolism	ko01100//Metabolic pathways;ko01110//Biosynthesis of secondary metabolites;ko01130//Biosynthesis of antibiotics;ko01120//Microbial metabolism in diverse environments;ko01200//Carbon metabolism;ko01230//Biosynthesis of amino acids;ko00230//Purine metabolism;ko00010//Glycolysis / Gluconeogenesis;ko00620//Pyruvate metabolism	K00873	-	GO:0031420//alkali metal ion binding;GO:0043169//cation binding;GO:0003824//catalytic activity;GO:0016772//transferase activity, transferring phosphorus-containing groups;GO:0005488//binding;GO:0043167//ion binding;GO:0016740//transferase activity;GO:0046872//metal ion binding;GO:0016301//kinase activity	GO:0032787//monocarboxylic acid metabolic process;GO:0043436//oxoacid metabolic process;GO:0006082//organic acid metabolic process;GO:0071704//organic substance metabolic process;GO:0044699//single-organism process;GO:0044763//single-organism cellular process;GO:0044237//cellular metabolic process;GO:0019752//carboxylic acid metabolic process;GO:0044710//single-organism metabolic process;GO:00442…
entrzID_100191615	6.71	8.46	8.54	14.18	13.46	12.2	11.8	10.5	15.74	130	159	178	322	348	237	265	206	316	pco108773a	uncharacterized protein LOC100191615	-	-	-	-	-	-	-
entrzID_100191616	30.08	29.26	34.15	30.83	31.22	30.28	27.76	24.93	24.36	1228	1159	1499	1474	1700	1239	1313	1030	1030	AY110403	uncharacterized protein LOC100191616	-	-	-	-	-	-	-
entrzID_100191617	18.68	23.71	28.25	22.5	28.49	23.13	27.3	28.41	24.53	808	995	1314	1140	1644	1003	1368	1244	1099	LOC100191617	hydroquinone glucosyltransferase	-	-	-	-	-	GO:0016740//transferase activity;GO:0003824//catalytic activity;GO:0016757//transferase activity, transferring glycosyl groups	-
entrzID_100191618	10.91	12.02	10.74	15.49	14.6	15.48	12.83	13.58	11.76	566	605	599	941	1010	805	771	713	632	LOC100191618	speckle-type POZ protein	-	-	-	-	-	-	-
entrzID_100191619	88.42	84.04	85.43	41.5	43.98	40.84	24.71	24.24	22.78	3676	3390	3819	2021	2439	1702	1190	1020	981	pco139551	uncharacterized protein LOC100191619	-	-	-	-	GO:0016020//membrane	GO:0016788//hydrolase activity, acting on ester bonds;GO:0003824//catalytic activity;GO:0016787//hydrolase activity;GO:0016298//lipase activity	GO:0008152//metabolic process;GO:0044238//primary metabolic process
entrzID_100191620	3.34	5.34	4.26	9.21	7.55	8.46	5.46	6	6.31	135	210	185	443	413	351	257	247	268	LOC100191620	uncharacterized LOC100191620 precursor	Metabolism	Global and Overview;Carbohydrate metabolism	ko01100//Metabolic pathways;ko00520//Amino sugar and nucleotide sugar metabolism	K01183	-	-	-
entrzID_100191621	60.84	63.7	56.87	22.06	27.47	24.58	21.46	18.86	18.83	3496.6	3552	3514	1485	2106	1416	1429	1097	1121	pco084555(107)	uncharacterized protein LOC100191621	Metabolism	Lipid metabolism;Global and Overview	ko01110//Biosynthesis of secondary metabolites;ko00062//Fatty acid elongation	K15397	-	-	-
entrzID_100191622	10.71	12.63	14.53	17.75	21.05	22.32	19.87	20.68	20.16	216	247	315	419	566	451	464	422	421	cl19091_1	uncharacterized protein LOC100191622	-	-	-	-	GO:0044464//cell part;GO:0005623//cell	GO:0005488//binding;GO:0036094//small molecule binding;GO:0097367//carbohydrate derivative binding;GO:1901363//heterocyclic compound binding;GO:0097159//organic cyclic compound binding;GO:0032550//purine ribonucleoside binding;GO:0001883//purine nucleoside binding;GO:0032549//ribonucleoside binding;GO:0001882//nucleoside binding	GO:0051716//cellular response to stimulus;GO:0050896//response to stimulus;GO:0023052//signaling;GO:0044700//single organism signaling;GO:0050789//regulation of biological process;GO:0065007//biological regulation;GO:0044699//single-organism process;GO:0007165//signal transduction;GO:0007154//cell communication;GO:0044763//single-organism cellular process;GO:0035556//intracellular signal transduc…
entrzID_100191623	0.58	0.96	0.66	2.82	2.97	2.8	1.35	1.36	1.09	21	34	26	120	144	102	57	50	41	LOC100191623	uncharacterized protein LOC100191623 precursor	-	-	-	-	-	-	GO:0008152//metabolic process;GO:0043170//macromolecule metabolic process;GO:0019538//protein metabolic process;GO:0071704//organic substance metabolic process;GO:0044238//primary metabolic process
entrzID_100191624	13.79	15.94	17.76	35.16	38.29	33.88	22.39	20.88	21.86	632.12	709	875.36	1888	2341.57	1557	1189	969.03	1038	LOC100191624	uncharacterized protein LOC100191624	-	-	-	-	-	GO:1901363//heterocyclic compound binding;GO:0032549//ribonucleoside binding;GO:0003678//DNA helicase activity;GO:0042623//ATPase activity, coupled;GO:0070035//purine NTP-dependent helicase activity;GO:0016887//ATPase activity;GO:0016818//hydrolase activity, acting on acid anhydrides, in phosphorus-containing anhydrides;GO:0005488//binding;GO:0004003//ATP-dependent DNA helicase activity;GO:009736…	GO:0006996//organelle organization;GO:0032392//DNA geometric change;GO:0016043//cellular component organization;GO:0071103//DNA conformation change;GO:0071840//cellular component organization or biogenesis;GO:0009987//cellular process;GO:0051276//chromosome organization
entrzID_100191625	3.39	5.58	5.77	7.09	6.03	5.61	2.81	3.7	3.44	177.97	282.98	326	436	421	296	171	195.92	186	LOC100191625	uncharacterized LOC100191625	Metabolism	Lipid metabolism;Global and Overview	ko01100//Metabolic pathways;ko01110//Biosynthesis of secondary metabolites;ko00564//Glycerophospholipid metabolism	K08730	-	-	-
entrzID_100191626	23.22	24.39	22.52	4.14	3.92	4.6	17.28	17.27	16.54	1207	1230	1259	252	272	240	1041	909	891	LOC100191626	uncharacterized protein LOC100191626	-	-	-	-	-	-	-
entrzID_100191627	19.24	24.82	22.68	90.26	78.79	83.47	60.36	73.4	88.99	441	552	559	2423	2409	1918	1603	1703	2113	csu657(atpd)	uncharacterized LOC100191627	Metabolism	Energy metabolism;Global and Overview	ko01100//Metabolic pathways;ko00190//Oxidative phosphorylation	K02134	GO:0016469//proton-transporting two-sector ATPase complex;GO:0098796//membrane protein complex;GO:0043234//protein complex;GO:0032991//macromolecular complex;GO:0016020//membrane;GO:0044425//membrane part;GO:0033178//proton-transporting two-sector ATPase complex, catalytic domain	GO:0016820//hydrolase activity, acting on acid anhydrides, catalyzing transmembrane movement of substances;GO:0003824//catalytic activity;GO:0016817//hydrolase activity, acting on acid anhydrides;GO:0015077//monovalent inorganic cation transmembrane transporter activity;GO:0042623//ATPase activity, coupled;GO:0017111//nucleoside-triphosphatase activity;GO:0019829//cation-transporting ATPase activ…	-
entrzID_100191628	5.4	5.52	5.91	7.64	8.84	9.29	3.74	4.4	3.55	409	406	481	678	892.62	705.67	328	337	278.43	LOC100191628	uncharacterized protein LOC100191628	-	-	-	-	-	-	-
entrzID_100191629	70.11	64.93	72.13	69.65	74.12	64.4	70.44	64.72	66.06	3346	3006	3701	3893	4717	3079	3896	3126	3267	LOC100191629	methionine aminopeptidase	-	-	-	-	GO:0044464//cell part;GO:0005622//intracellular;GO:0005623//cell;GO:0044424//intracellular part	GO:0043169//cation binding;GO:0016787//hydrolase activity;GO:0003824//catalytic activity;GO:0004177//aminopeptidase activity;GO:0008238//exopeptidase activity;GO:0008233//peptidase activity;GO:0008237//metallopeptidase activity;GO:0043167//ion binding;GO:0005488//binding;GO:0070011//peptidase activity, acting on L-amino acid peptides	GO:0043412//macromolecule modification;GO:0036211//protein modification process;GO:0006464//cellular protein modification process;GO:0008152//metabolic process;GO:0044237//cellular metabolic process;GO:0044260//cellular macromolecule metabolic process;GO:0043170//macromolecule metabolic process;GO:0044238//primary metabolic process;GO:0019538//protein metabolic process;GO:0044267//cellular protei…
entrzID_100191630	8.74	10.18	8.88	12.72	12.59	14.4	8.83	10.66	9.73	470	531	513	801	903	776	550	580	542	WRKY110	putative WRKY DNA-binding domain superfamily protein	-	-	-	-	-	GO:0005488//binding;GO:0097159//organic cyclic compound binding;GO:1901363//heterocyclic compound binding;GO:0003677//DNA binding;GO:0003676//nucleic acid binding	GO:0050789//regulation of biological process;GO:0019222//regulation of metabolic process;GO:0060255//regulation of macromolecule metabolic process;GO:0065007//biological regulation;GO:0010468//regulation of gene expression
entrzID_100191631	107.5	112.63	88.96	89.93	103.33	128.76	75.62	72.71	71	7336	7457	6527	7187	9405	8808	5978	5022	5019	LOC100191631	beta-galactosidase precursor	-	-	-	-	GO:0044424//intracellular part;GO:0005623//cell;GO:0043226//organelle;GO:0043231//intracellular membrane-bounded organelle;GO:0043227//membrane-bounded organelle;GO:0043229//intracellular organelle;GO:0005576//extracellular region;GO:0005622//intracellular;GO:0044464//cell part	GO:0016787//hydrolase activity;GO:0004553//hydrolase activity, hydrolyzing O-glycosyl compounds;GO:0015925//galactosidase activity;GO:0016798//hydrolase activity, acting on glycosyl bonds;GO:0003824//catalytic activity	GO:0044238//primary metabolic process;GO:0008152//metabolic process
entrzID_100191632	29.65	33.37	32.3	32.79	30.51	35.02	62.73	57.17	55.22	1575	1720	1845	2040	2162	1865	3861	3074	3039	LOC100191632	lipid binding protein	-	-	-	-	-	-	-
entrzID_100191633	0.18	0.25	0.23	0.71	0.42	0.28	1.05	0.88	1	9	12	12	41	28	14	60	44	51	LOC100191633	hypothetical protein	-	-	-	-	-	-	-
entrzID_100191634	57.02	47.06	45.72	31.66	35.03	36.3	37.98	37.74	40.47	2896	2319	2497	1883	2373	1848	2235	1940	2129	LOC100191634	uncharacterized protein LOC100191634	-	-	-	-	-	GO:0043168//anion binding;GO:0031406//carboxylic acid binding;GO:0043177//organic acid binding;GO:0043167//ion binding;GO:0036094//small molecule binding;GO:0005488//binding	-
entrzID_100191635	3.74	4.38	3.9	13.64	15.54	13.82	2.94	3.26	2.75	67	76	75	286	371	248	61	59	51	LOC100191635	uncharacterized protein LOC100191635	-	-	-	-	-	-	GO:0005982//starch metabolic process;GO:1903506//regulation of nucleic acid-templated transcription;GO:0009791//post-embryonic development;GO:0044262//cellular carbohydrate metabolic process;GO:0044260//cellular macromolecule metabolic process;GO:0009886//post-embryonic morphogenesis;GO:0007275//multicellular organism development;GO:0031326//regulation of cellular biosynthetic process;GO:0006082/…
entrzID_100191636	33.06	28.25	28.66	15.97	13.78	18.12	25.5	24.61	22.81	1177	977	1098	663	653	645	1053	887	842	LOC100191636	uncharacterized protein LOC100191636	-	-	-	-	-	-	-
entrzID_100191637	0.05	0	0	0.08	0.06	0.02	0.04	0	0	2	0	0	4	3	1	2	0	0	LOC100191637	uncharacterized protein LOC100191637	-	-	-	-	-	-	-
entrzID_100191638	164.35	164.91	172.37	233.39	234.02	229.44	296.49	240.01	251.52	5620	5469	6335	9344	10665	7860	11743	8306	8908	magi2594	late embryogenesis abundant protein group 2	-	-	-	-	GO:0030054//cell junction;GO:0005622//intracellular;GO:0044444//cytoplasmic part;GO:0005911//cell-cell junction;GO:0043229//intracellular organelle;GO:0005737//cytoplasm;GO:0005623//cell;GO:0044464//cell part;GO:0043227//membrane-bounded organelle;GO:0043226//organelle;GO:0043231//intracellular membrane-bounded organelle;GO:0044424//intracellular part;GO:0016020//membrane	-	GO:0005975//carbohydrate metabolic process;GO:0044699//single-organism process;GO:0044723//single-organism carbohydrate metabolic process;GO:0006807//nitrogen compound metabolic process;GO:1901700//response to oxygen-containing compound;GO:0046394//carboxylic acid biosynthetic process;GO:1901566//organonitrogen compound biosynthetic process;GO:0044238//primary metabolic process;GO:0016192//vesicl…
entrzID_100191639	16.49	15.09	15.3	12.81	14.78	13.16	16.02	16.26	14.17	455	404	454	414	544	364	512	454	405	LOC100191639	putative DUF2301 domain protein	-	-	-	-	GO:0044444//cytoplasmic part;GO:0043229//intracellular organelle;GO:0043227//membrane-bounded organelle;GO:0044424//intracellular part;GO:0005622//intracellular;GO:0009536//plastid;GO:0005623//cell;GO:0043226//organelle;GO:0005737//cytoplasm;GO:0043231//intracellular membrane-bounded organelle;GO:0044464//cell part	-	-
entrzID_100191640	19.27	12.83	14.33	1.18	1.1	1.73	4.77	4.06	4.96	1042	673	833	75	79	94	299	222	278	LOC100191640	putative RING zinc finger domain superfamily protein	-	-	-	-	-	GO:0043169//cation binding;GO:0043167//ion binding;GO:0005488//binding	-
entrzID_100191641	6.4	7.82	8.21	4.61	5.16	5.26	7.94	7.31	6.85	289.69	343.49	400.2	247.45	312.43	239	416.51	336.52	322.48	LOC100191641	uncharacterized LOC100191641	-	-	-	-	GO:0005623//cell;GO:0043229//intracellular organelle;GO:0044424//intracellular part;GO:0005622//intracellular;GO:0043226//organelle;GO:0043227//membrane-bounded organelle;GO:0043231//intracellular membrane-bounded organelle;GO:0044464//cell part	GO:0001071//nucleic acid binding transcription factor activity;GO:0003677//DNA binding;GO:0003676//nucleic acid binding;GO:1901363//heterocyclic compound binding;GO:0005488//binding;GO:0097159//organic cyclic compound binding	GO:0060255//regulation of macromolecule metabolic process;GO:0010468//regulation of gene expression;GO:0050789//regulation of biological process;GO:0065007//biological regulation;GO:0006950//response to stress;GO:0050896//response to stimulus;GO:0019222//regulation of metabolic process
entrzID_100191642	94.69	79.12	82.11	19.04	20.62	22.09	44.68	35.97	38.16	4127	3346	3848	972	1199	965	2256	1587	1723	LOC100191642	uncharacterized LOC100191642	-	-	-	-	-	-	-
entrzID_100191643	23.95	19.9	17.36	3.81	3.28	4.05	18.93	17.74	18.7	1139	939	911.99	208.92	212	198	1054	854	942.99	LOC100191643	retrovirus-related Pol polyprotein LINE-1	-	-	-	-	-	-	-
entrzID_100191644	13.76	14.15	13.19	9.05	8.52	10.47	11.06	10.21	13.18	523	522	539	403	432	399	487	393	519	pco071744(596)	uncharacterized protein LOC100191644	-	-	-	-	-	GO:0097159//organic cyclic compound binding;GO:0005488//binding	-
entrzID_100191645	23.56	19.6	21.67	33.88	36.57	31.76	19.34	19.92	20.84	1109	895	1097	1868	2296	1498.87	1055	949	1016	pco110869	uncharacterized protein LOC100191645	-	-	-	-	-	-	-
entrzID_100191647	0	0	0	0	0	0	0.02	0	0	0	0	0	0	0	0	1	0	0	LOC100191647	speckle-type POZ protein	-	-	-	-	-	-	-
entrzID_100191648	4.9	6.62	7.12	21.56	24.48	19.28	12.56	12.92	12.39	243	319	380	1252	1618	958	722	649	637	LOC100191648	transducin/WD40 repeat-like superfamily protein	-	-	-	-	GO:0044424//intracellular part;GO:0031461//cullin-RING ubiquitin ligase complex;GO:0032991//macromolecular complex;GO:0000151//ubiquitin ligase complex;GO:0005623//cell;GO:0005622//intracellular;GO:1902494//catalytic complex;GO:1990234//transferase complex;GO:0044464//cell part;GO:0043234//protein complex	-	GO:0018130//heterocycle biosynthetic process;GO:0009058//biosynthetic process;GO:1901293//nucleoside phosphate biosynthetic process;GO:0008152//metabolic process;GO:0019438//aromatic compound biosynthetic process;GO:0046483//heterocycle metabolic process;GO:0044271//cellular nitrogen compound biosynthetic process;GO:0044238//primary metabolic process;GO:0006796//phosphate-containing compound meta…
entrzID_100191649	3.78	7.19	7.67	17.74	16.98	19.66	17.39	23.69	22.95	131	242	286	721	786	684	699	832	825	csu193	uncharacterized protein LOC100191649	-	-	-	-	-	-	-
entrzID_100191650	30.63	29.06	29.99	50.28	46.22	50.11	36.23	38.45	39.32	1006.64	926.64	1059.8	1935.36	2025.94	1650.9	1379.28	1278.96	1338.44	pco097999	uncharacterized protein LOC100191650	-	-	-	-	GO:0016020//membrane;GO:0044425//membrane part;GO:0031224//intrinsic component of membrane	-	GO:0051234//establishment of localization;GO:0006810//transport;GO:0051179//localization
entrzID_100191652	2.29	2.74	3.28	2.41	3.06	3.58	3.63	4.25	4.06	106	121	165	133	195	168	199	198	194	LOC100191652	uncharacterized protein LOC100191652	-	-	-	-	-	-	-
entrzID_100191653	28.96	29.18	26.42	30.87	31.09	34.12	26.71	28.4	27.86	1464	1426	1425	1833	2102	1726.58	1552	1443	1448	LOC100191653	protein phosphatase 2C	-	-	-	-	-	GO:0016788//hydrolase activity, acting on ester bonds;GO:0016791//phosphatase activity;GO:0004721//phosphoprotein phosphatase activity;GO:0043167//ion binding;GO:0042578//phosphoric ester hydrolase activity;GO:0016787//hydrolase activity;GO:0003824//catalytic activity;GO:0043169//cation binding;GO:0005488//binding	GO:0043412//macromolecule modification;GO:0009987//cellular process;GO:0019538//protein metabolic process;GO:0008152//metabolic process;GO:0044238//primary metabolic process;GO:0044260//cellular macromolecule metabolic process;GO:0043170//macromolecule metabolic process;GO:0006464//cellular protein modification process;GO:0071704//organic substance metabolic process;GO:0036211//protein modificati…
entrzID_100191654	2.89	4.81	3.73	12.3	10.93	12.29	13.96	12.54	12.4	132	213	183	657	665	562	738	579	586	LOC100191654	uncharacterized protein LOC100191654	-	-	-	-	-	GO:0003824//catalytic activity;GO:0016853//isomerase activity	-
entrzID_100191655	76.23	73.7	76.09	46.82	44.54	43.45	71.44	62.33	71	4679	4388	5023	3362	3644	2672.31	5076	3875	4510	LOC100191655	uncharacterized protein LOC100191655	-	-	-	-	-	GO:0097159//organic cyclic compound binding;GO:0005488//binding;GO:0003676//nucleic acid binding;GO:1901363//heterocyclic compound binding	-
entrzID_100191656	11.82	10.67	13.68	12.42	23.53	15.71	8.75	13.73	8.36	217	190	270	267	576	289	186	255	159	IDP1986	uncharacterized protein LOC100191656	-	-	-	-	-	-	-
entrzID_100191657	14.91	16.25	16.08	40.17	40.25	37.8	21.71	22.6	23.41	577	610	669	1820	2077	1466	973	885	938	LOC100191657	uncharacterized protein LOC100191657	Metabolism;Cellular Processes	Metabolism of other amino acids;Carbohydrate metabolism;Global and Overview;Transport and catabolism	ko01100//Metabolic pathways;ko01110//Biosynthesis of secondary metabolites;ko01130//Biosynthesis of antibiotics;ko01120//Microbial metabolism in diverse environments;ko01200//Carbon metabolism;ko01230//Biosynthesis of amino acids;ko00480//Glutathione metabolism;ko04146//Peroxisome;ko00020//Citrate cycle (TCA cycle);ko01210//2-Oxocarboxylic acid metabolism	K00031	GO:0044424//intracellular part;GO:0005737//cytoplasm;GO:0005622//intracellular;GO:0005623//cell;GO:0043229//intracellular organelle;GO:0031976//plastid thylakoid;GO:0009532//plastid stroma;GO:0044464//cell part;GO:0009536//plastid;GO:0044444//cytoplasmic part;GO:0043226//organelle;GO:0044435//plastid part;GO:0043227//membrane-bounded organelle;GO:0044422//organelle part;GO:0044446//intracellular …	GO:0004448//isocitrate dehydrogenase activity;GO:0000166//nucleotide binding;GO:0036094//small molecule binding;GO:0003824//catalytic activity;GO:0043169//cation binding;GO:0016616//oxidoreductase activity, acting on the CH-OH group of donors, NAD or NADP as acceptor;GO:0016491//oxidoreductase activity;GO:0043167//ion binding;GO:0097159//organic cyclic compound binding;GO:1901265//nucleoside phos…	GO:0043436//oxoacid metabolic process;GO:0006101//citrate metabolic process;GO:0044699//single-organism process;GO:0044763//single-organism cellular process;GO:0050896//response to stimulus;GO:0006082//organic acid metabolic process;GO:0071704//organic substance metabolic process;GO:0008152//metabolic process;GO:0019752//carboxylic acid metabolic process;GO:0009987//cellular process;GO:0072350//t…
entrzID_100191658	0.36	0.5	1.03	3.35	3.61	2.9	2.3	3.71	2.44	15	20	46	163	200	121	111	156	105	TIDP3394	uncharacterized protein LOC100191658	-	-	-	-	GO:0044425//membrane part;GO:0016020//membrane;GO:0031224//intrinsic component of membrane	GO:1901363//heterocyclic compound binding;GO:0001883//purine nucleoside binding;GO:0003824//catalytic activity;GO:0097159//organic cyclic compound binding;GO:0097367//carbohydrate derivative binding;GO:0005488//binding;GO:0036094//small molecule binding;GO:0016876//ligase activity, forming aminoacyl-tRNA and related compounds;GO:0016875//ligase activity, forming carbon-oxygen bonds;GO:0032550//pu…	GO:0006399//tRNA metabolic process;GO:0044699//single-organism process;GO:0008152//metabolic process;GO:0006139//nucleobase-containing compound metabolic process;GO:0044763//single-organism cellular process;GO:0044281//small molecule metabolic process;GO:0006807//nitrogen compound metabolic process;GO:0009987//cellular process;GO:0019752//carboxylic acid metabolic process;GO:0034641//cellular nit…
entrzID_100191659	8.68	10.06	9.77	9.23	8.84	9.53	5.13	7.38	6.38	423	476	512	527	575	466	290	364	322	LOC100191659	uncharacterized protein LOC100191659	-	-	-	-	-	-	-
entrzID_100191660	0.39	0.44	0.77	0.28	0.31	0.44	1.76	2.6	2.02	16	20	33	16	20	22	96	125	88	LOC100191660	uncharacterized LOC100191660	-	-	-	-	GO:0005618//cell wall;GO:0071944//cell periphery;GO:0044464//cell part;GO:0030312//external encapsulating structure;GO:0005623//cell	-	-
entrzID_100191661	14.22	17.96	19.31	28.87	27.67	30.58	38.81	42.52	44.33	598	733	873	1422	1552	1289	1891	1810	1931	cl50078_1	uncharacterized protein LOC100191661 precursor	-	-	-	-	GO:0031224//intrinsic component of membrane;GO:0044425//membrane part;GO:0016020//membrane	-	GO:0044699//single-organism process;GO:0044710//single-organism metabolic process;GO:0008152//metabolic process
entrzID_100191662	5.57	7.54	5.81	11.18	9.31	10.6	7.59	9.53	9.12	234	314	265	556	526	446	375	408	399	cl18267_1	uncharacterized protein LOC100191662	-	-	-	-	-	-	-
entrzID_100191663	74.42	61.05	68.14	120.78	127.18	125.13	78.31	82.34	82.84	3408	2707	3349	6458	7736	5722	4149	3812	3928	LOC100191663	RNA-binding (RRM/RBD/RNP motifs) family protein	-	-	-	-	-	GO:0005488//binding;GO:0097159//organic cyclic compound binding	-
entrzID_100191664	36.27	54.48	58.15	78.03	71.28	69.36	15.8	11.13	12.8	1560.81	2274.72	2690.74	3932.38	4091.2	2992.14	787.72	485	570.71	LOC100191664	uncharacterized protein LOC100191664	-	-	-	-	-	GO:0016757//transferase activity, transferring glycosyl groups;GO:0003824//catalytic activity;GO:0016740//transferase activity	-
entrzID_100191665	35.11	29.86	35.21	29.63	31.92	34.46	25.12	26.87	26.65	777.26	648.83	857.54	802.2	977.82	796.11	666.9	634.18	639.28	LOC100191665	importin subunit alpha-2	-	-	-	-	-	-	-
entrzID_100191666	0.23	0.41	0.47	0.49	0.68	0.5	1.44	0.87	1.62	13	22	28	32	51	28	93	49	94	LOC100191666	uncharacterized protein LOC100191666	-	-	-	-	-	GO:0005488//binding;GO:1901363//heterocyclic compound binding;GO:0097159//organic cyclic compound binding;GO:0003676//nucleic acid binding	-
entrzID_100191667	3.2	4.51	4.85	20.25	19.43	18.85	11.26	11.33	12.26	193	233	306	1381	1538	1095	773	698	782	nfe101	uncharacterized protein LOC100191667	-	-	-	-	-	-	-
entrzID_100191668	12.97	11.94	13.67	15.57	14.56	14.72	5.95	7.59	6.4	544	485.71	616.37	764.79	814	618.74	289	322	278	LOC100191668	uncharacterized LOC100191668	-	-	-	-	GO:0016020//membrane;GO:0031224//intrinsic component of membrane;GO:0044425//membrane part	-	GO:0019538//protein metabolic process;GO:0044238//primary metabolic process;GO:0008152//metabolic process;GO:0043170//macromolecule metabolic process;GO:0071704//organic substance metabolic process
entrzID_100191669	0.73	1.13	0.75	3.64	3	3.65	2.51	2.79	2.98	38	55	40	208	198	184	145	143	156	LOC100191669	pollen-specific kinase partner protein	-	-	-	-	-	GO:0016740//transferase activity;GO:0003824//catalytic activity;GO:0016772//transferase activity, transferring phosphorus-containing groups	GO:0050789//regulation of biological process;GO:0019222//regulation of metabolic process;GO:0008152//metabolic process;GO:0050790//regulation of catalytic activity;GO:0051336//regulation of hydrolase activity;GO:0009987//cellular process;GO:0006796//phosphate-containing compound metabolic process;GO:0043087//regulation of GTPase activity;GO:0065007//biological regulation;GO:0065009//regulation of…
entrzID_100191670	0	0	0	0	0	0.43	0	0.31	0.23	0	0	0	0	0	18	0	13	10	cl903_-1	uncharacterized protein LOC100191670 precursor	-	-	-	-	-	GO:0070011//peptidase activity, acting on L-amino acid peptides;GO:0008233//peptidase activity;GO:0003824//catalytic activity;GO:0016787//hydrolase activity	-
entrzID_100191671	4.49	5.88	4.37	20.55	18.15	17.08	20.18	17.27	17.53	196	249	205	1050	1056	747	1020	762	792	AY109534	uncharacterized protein LOC100191671	Metabolism	Amino acid metabolism;Carbohydrate metabolism;Global and Overview	ko01100//Metabolic pathways;ko01110//Biosynthesis of secondary metabolites;ko01130//Biosynthesis of antibiotics;ko01120//Microbial metabolism in diverse environments;ko01200//Carbon metabolism;ko01230//Biosynthesis of amino acids;ko00010//Glycolysis / Gluconeogenesis;ko00260//Glycine, serine and threonine metabolism	K01834	-	GO:0016853//isomerase activity;GO:0003824//catalytic activity;GO:0016866//intramolecular transferase activity	GO:0044763//single-organism cellular process;GO:0044237//cellular metabolic process;GO:0019752//carboxylic acid metabolic process;GO:0043436//oxoacid metabolic process;GO:0008152//metabolic process;GO:0006090//pyruvate metabolic process;GO:0009987//cellular process;GO:0044710//single-organism metabolic process;GO:0044699//single-organism process;GO:0032787//monocarboxylic acid metabolic process;G…
entrzID_100191672	47.38	54.4	57.05	88.94	96.06	84.96	37.1	37.91	35.81	1900.74	2117.61	2461.04	4178.99	5140.74	3416.87	1724.21	1539.69	1488.12	gpm375a	uncharacterized protein LOC100191672	Metabolism	Lipid metabolism;Global and Overview	ko01212//Fatty acid metabolism;ko00061//Fatty acid biosynthesis;ko01040//Biosynthesis of unsaturated fatty acids	K03921	-	GO:0016705//oxidoreductase activity, acting on paired donors, with incorporation or reduction of molecular oxygen;GO:0016491//oxidoreductase activity;GO:0016717//oxidoreductase activity, acting on paired donors, with oxidation of a pair of donors resulting in the reduction of molecular oxygen to two molecules of water;GO:0003824//catalytic activity	GO:0044710//single-organism metabolic process;GO:0008152//metabolic process;GO:0044699//single-organism process
entrzID_100191673	172.59	136.71	135.56	146.42	149.4	150.6	113.58	101.73	106.42	9515.9	7341	8042.78	9562.2	11119	8414.6	7253	5679.98	6085.97	spr1	signal recognition particle receptor homolog 1	Genetic Information Processing	Folding, sorting and degradation	ko03060//Protein export	K13431	GO:0043231//intracellular membrane-bounded organelle;GO:0043227//membrane-bounded organelle;GO:0043229//intracellular organelle;GO:0005623//cell;GO:0043226//organelle;GO:0044424//intracellular part;GO:0032991//macromolecular complex;GO:0043234//protein complex;GO:0005622//intracellular;GO:0044464//cell part	GO:0016462//pyrophosphatase activity;GO:1901363//heterocyclic compound binding;GO:0003824//catalytic activity;GO:0044877//macromolecular complex binding;GO:0097159//organic cyclic compound binding;GO:0005488//binding;GO:0032549//ribonucleoside binding;GO:0032550//purine ribonucleoside binding;GO:0043021//ribonucleoprotein complex binding;GO:0016787//hydrolase activity;GO:0097367//carbohydrate der…	GO:0016043//cellular component organization;GO:0044763//single-organism cellular process;GO:0046907//intracellular transport;GO:0006612//protein targeting to membrane;GO:0070727//cellular macromolecule localization;GO:0090150//establishment of protein localization to membrane;GO:0051234//establishment of localization;GO:0006613//cotranslational protein targeting to membrane;GO:0006810//transport;…
entrzID_100191674	36.68	28.97	31.7	18.3	18.35	18.95	25.45	25.89	28.31	1415	1084	1311	827	944	735	1135	1009	1128	AY109678	uncharacterized protein LOC100191674	-	-	-	-	GO:0005911//cell-cell junction;GO:0030054//cell junction	GO:0003824//catalytic activity	-
entrzID_100191675	6.81	11.51	6.69	6.69	6.63	7.48	7.1	6.47	8.81	317	520	335	365	412	349	383	305	425	LOC100191675	putative cytochrome P450 superfamily protein precursor	-	-	-	-	-	GO:0046914//transition metal ion binding;GO:0003824//catalytic activity;GO:0046906//tetrapyrrole binding;GO:0043169//cation binding;GO:0016491//oxidoreductase activity;GO:0043167//ion binding;GO:0046872//metal ion binding;GO:0005488//binding;GO:0097159//organic cyclic compound binding;GO:1901363//heterocyclic compound binding	GO:0044710//single-organism metabolic process;GO:0008152//metabolic process;GO:0044699//single-organism process
entrzID_100191676	10.63	14.04	13.85	53.94	48.57	45.19	19.34	21.73	20.15	651	833.99	912	3868.75	3967	2774	1372	1347	1278	pco061977	uncharacterized protein LOC100191676	-	-	-	-	-	-	GO:0044763//single-organism cellular process;GO:0009987//cellular process;GO:0044699//single-organism process
entrzID_100191677	17.25	21.95	19.58	36.35	33.08	36.29	30.9	33.59	37.24	869	1073	1061	2145	2223	1833	1804	1713	1944	LOC100191677	DNA binding protein	-	-	-	-	-	-	-
entrzID_100191678	7.08	8.69	10.44	18.22	18.19	16.39	17.22	15.63	17.78	429.02	511.15	680.88	1293.99	1471.01	996.08	1209.25	959.48	1116.5	LOC100191678	uncharacterized protein LOC100191678	-	-	-	-	-	GO:0008168//methyltransferase activity;GO:0016741//transferase activity, transferring one-carbon groups;GO:0016740//transferase activity;GO:0003824//catalytic activity	GO:0071704//organic substance metabolic process;GO:0034660//ncRNA metabolic process;GO:0006139//nucleobase-containing compound metabolic process;GO:0034641//cellular nitrogen compound metabolic process;GO:0044238//primary metabolic process;GO:0016072//rRNA metabolic process;GO:0044260//cellular macromolecule metabolic process;GO:0043170//macromolecule metabolic process;GO:0006807//nitrogen compou…
entrzID_100191679	13.02	15.32	14.03	10.81	10.91	9.99	24.47	23.41	21.25	536	602	627	511	598	407	1167	973	902	LOC100191679	type II CPD DNA photolyase	-	-	-	-	-	GO:0003824//catalytic activity;GO:0016830//carbon-carbon lyase activity;GO:0016829//lyase activity	GO:0043170//macromolecule metabolic process;GO:0009987//cellular process;GO:0008152//metabolic process;GO:0071704//organic substance metabolic process;GO:0006259//DNA metabolic process;GO:0044237//cellular metabolic process;GO:0006807//nitrogen compound metabolic process;GO:0090304//nucleic acid metabolic process;GO:1901360//organic cyclic compound metabolic process;GO:0046483//heterocycle metabo…
entrzID_100191680	151.59	180.26	157.62	233.64	265.35	225.69	132.2	133.37	117	8393.15	9677.19	9468.91	15096.4	19482.6	12484.1	8437.56	7420.61	6815.57	LOC100191680	uncharacterized protein LOC100191680	-	-	-	-	-	-	GO:0051234//establishment of localization;GO:0051179//localization
entrzID_100191681	5.96	12.02	12.51	55.76	55.34	45.46	33.06	38.78	44.1	164	321	370	1797	2031	1254	1054	1080	1257	LOC100191681	60S ribosomal protein L2	Genetic Information Processing	Translation	ko03010//Ribosome	K02938	GO:0044464//cell part;GO:0044422//organelle part;GO:0043229//intracellular organelle;GO:0044391//ribosomal subunit;GO:0044424//intracellular part;GO:0005840//ribosome;GO:0032991//macromolecular complex;GO:1990904//ribonucleoprotein complex;GO:0005622//intracellular;GO:0030529//intracellular ribonucleoprotein complex;GO:0005737//cytoplasm;GO:0044446//intracellular organelle part;GO:0043226//organe…	GO:0005198//structural molecule activity;GO:1901363//heterocyclic compound binding;GO:0003676//nucleic acid binding;GO:0005488//binding;GO:0097159//organic cyclic compound binding	GO:0008152//metabolic process;GO:0010467//gene expression;GO:0043170//macromolecule metabolic process;GO:0071704//organic substance metabolic process
entrzID_100191682	4.11	6.35	3.5	4.12	4.27	4.82	7.13	4.8	5.5	170	255	156	200	236	200	342	201	236	LOC100191682	hemolysin-III family protein	-	-	-	-	-	-	-
entrzID_100191683	50.5	56.11	52.08	17.64	18.62	21.33	23.83	25.46	27.75	1462	1576	1621	598	719	619	799	746	832	pco086679	uncharacterized protein LOC100191683	-	-	-	-	GO:0016020//membrane;GO:0044425//membrane part;GO:0031224//intrinsic component of membrane	-	-
entrzID_100191684	119.29	111.53	102	74.99	71.61	67.05	50.06	71.87	52.15	4178	3790	3841	3076	3345.2	2354	2031	2548	1892	LOC100191684	uncharacterized protein LOC100191684	Metabolism	Energy metabolism;Global and Overview	ko01100//Metabolic pathways;ko00195//Photosynthesis	K02716	GO:0044425//membrane part;GO:0044464//cell part;GO:0034357//photosynthetic membrane;GO:0032991//macromolecular complex;GO:0005622//intracellular;GO:0098796//membrane protein complex;GO:0031224//intrinsic component of membrane;GO:0044436//thylakoid part;GO:0009579//thylakoid;GO:0019867//outer membrane;GO:0044424//intracellular part;GO:0009521//photosystem;GO:0016020//membrane;GO:0043234//protein c…	-	GO:0043467//regulation of generation of precursor metabolites and energy;GO:0050794//regulation of cellular process;GO:0065007//biological regulation;GO:0042548//regulation of photosynthesis, light reaction;GO:0050789//regulation of biological process;GO:0019222//regulation of metabolic process;GO:0031323//regulation of cellular metabolic process;GO:0010109//regulation of photosynthesis
entrzID_100191685	0.91	0.36	1.05	1.35	1.79	1.71	1.22	1.08	0.84	21	8	25	35	54	38	32	23	19	LOC100191685	putative bZIP transcription factor superfamily protein	-	-	-	-	-	GO:0005488//binding;GO:0003676//nucleic acid binding;GO:0097159//organic cyclic compound binding;GO:1901363//heterocyclic compound binding;GO:0003677//DNA binding	GO:0060255//regulation of macromolecule metabolic process;GO:0019222//regulation of metabolic process;GO:0010468//regulation of gene expression;GO:0050789//regulation of biological process;GO:0065007//biological regulation
entrzID_100191686	14.09	22.04	17.13	14.78	16.27	15.6	27.19	24.45	24.61	377	573.62	498	474.28	599	424.67	864	669	694	LOC100191686	uncharacterized protein LOC100191686	-	-	-	-	-	GO:0003824//catalytic activity	-
entrzID_100191687	54.74	56.01	51.49	31.34	26.66	30.41	26.39	18.18	24.7	2723	2704	2753	1827	1771	1517	1518	915	1271	LOC100191687	putative MATE efflux family protein	-	-	-	-	GO:0016020//membrane;GO:0031224//intrinsic component of membrane;GO:0044425//membrane part	GO:0005215//transporter activity;GO:0022804//active transmembrane transporter activity;GO:0015291//secondary active transmembrane transporter activity;GO:0022857//transmembrane transporter activity	GO:0044699//single-organism process;GO:0044763//single-organism cellular process;GO:0009987//cellular process
entrzID_100191688	2.18	1.25	2.26	2.62	3.46	2.3	1.41	1.38	1.23	72	40	80	101	152	76	54	46	42	LOC100191688	putative RING zinc finger domain superfamily protein	-	-	-	-	GO:0044424//intracellular part;GO:0005622//intracellular;GO:0005623//cell;GO:0043226//organelle;GO:0043229//intracellular organelle;GO:0043231//intracellular membrane-bounded organelle;GO:0044464//cell part;GO:0043227//membrane-bounded organelle	-	-
entrzID_100191689	3.77	6.13	8.16	30.04	27.43	21.49	16.83	19.58	21.36	116	183	270	1083	1126	663	600	610	681	pco104142	uncharacterized protein LOC100191689	Genetic Information Processing	Translation	ko03010//Ribosome	K02876	GO:0044446//intracellular organelle part;GO:0030529//intracellular ribonucleoprotein complex;GO:0043226//organelle;GO:0005623//cell;GO:0043229//intracellular organelle;GO:0044424//intracellular part;GO:0044444//cytoplasmic part;GO:1990904//ribonucleoprotein complex;GO:0043228//non-membrane-bounded organelle;GO:0044391//ribosomal subunit;GO:0043232//intracellular non-membrane-bounded organelle;GO:…	-	GO:0010467//gene expression;GO:0043170//macromolecule metabolic process;GO:0071704//organic substance metabolic process;GO:0008152//metabolic process
entrzID_100191690	10.1	13.84	9.38	8.03	9.8	10.44	7.52	5.3	5.83	450	598	449	419	582	466	388	239	269	LOC100191690	putative protein kinase superfamily protein	-	-	-	-	-	-	-
entrzID_100191691	0	0.06	0	0.07	0	0	0	0	0	0	2	0	3	0	0	0	0	0	LOC100191691	uncharacterized protein LOC100191691	-	-	-	-	-	-	-
entrzID_100191692	0.11	0.11	0.22	1.85	1.75	1.65	1.58	1.57	1.76	5	5	11	102	110	78	86	75	86	si605087d02	uncharacterized protein LOC100191692	-	-	-	-	-	-	-
entrzID_100191693	54.26	44.57	44.33	32.89	33.12	45.53	38.33	36.39	43.15	1448	1154	1272	1028	1179	1218	1185	983	1193	umc2407	uncharacterized protein LOC100191693 precursor	-	-	-	-	-	-	-
entrzID_100191694	1.74	3.29	2.3	10.68	10.39	8.69	8.53	7.24	6.16	68	125	97	490	543	341	387	287	250	LOC100191694	uncharacterized protein LOC100191694 precursor	Genetic Information Processing	Folding, sorting and degradation	ko04141//Protein processing in endoplasmic reticulum	K14001	-	-	-
entrzID_100191695	28.01	26.58	26.95	62.25	57.4	55.53	31.27	30.29	35.87	786	723	812	2041	2142	1553	1017	862	1044	pco100019(248)	vesicle transport v-SNARE 13	Genetic Information Processing	Folding, sorting and degradation	ko04130//SNARE interactions in vesicular transport	K08493	-	-	GO:0051179//localization;GO:0051234//establishment of localization;GO:0006810//transport;GO:0071702//organic substance transport;GO:0045184//establishment of protein localization;GO:0015031//protein transport;GO:0033036//macromolecule localization;GO:0008104//protein localization
entrzID_100191697	5.14	4.02	3.62	0.89	0.9	0.69	4.07	3.08	4.66	231	175	175	47	54	31	212	140	217	IDP1977	uncharacterized protein LOC100191697 precursor	Metabolism	Metabolism of terpenoids and polyketides	ko00906//Carotenoid biosynthesis	K09843	GO:0044424//intracellular part;GO:0043226//organelle;GO:0044425//membrane part;GO:0005623//cell;GO:0043227//membrane-bounded organelle;GO:0005622//intracellular;GO:0043229//intracellular organelle;GO:0043231//intracellular membrane-bounded organelle;GO:0016020//membrane;GO:0031224//intrinsic component of membrane;GO:0044464//cell part	GO:0005488//binding;GO:0097159//organic cyclic compound binding;GO:0043169//cation binding;GO:0016491//oxidoreductase activity;GO:0043167//ion binding;GO:0016709//oxidoreductase activity, acting on paired donors, with incorporation or reduction of molecular oxygen, NAD(P)H as one donor, and incorporation of one atom of oxygen;GO:1901363//heterocyclic compound binding;GO:0046872//metal ion binding…	GO:0044237//cellular metabolic process;GO:0019752//carboxylic acid metabolic process;GO:0006721//terpenoid metabolic process;GO:0009987//cellular process;GO:1902644//tertiary alcohol metabolic process;GO:0006629//lipid metabolic process;GO:0044699//single-organism process;GO:0006082//organic acid metabolic process;GO:0009687//abscisic acid metabolic process;GO:0006066//alcohol metabolic process;G…
entrzID_100191698	0.19	0.41	0.29	0.25	0.31	0.29	0.75	1.13	1.21	9	19	15	14	20	14	42	55	60	LOC100191698	uncharacterized protein LOC100191698	-	-	-	-	-	-	-
entrzID_100191699	0.24	0.12	0.18	0.3	0.2	0.39	5.77	4.61	3.08	13	6	10	19	14	21	357	251	169	LOC100191699	putative glycosyl hydrolase family 10 protein precursor	-	-	-	-	-	GO:0003824//catalytic activity;GO:0016787//hydrolase activity	GO:0044238//primary metabolic process;GO:0008152//metabolic process
entrzID_100191700	24.42	24.4	25.4	17.24	16.08	17.55	19.01	20.54	22.71	989	959	1106	818	869	713	892	842	953	pco120776	uncharacterized protein LOC100191700	-	-	-	-	-	GO:0016773//phosphotransferase activity, alcohol group as acceptor;GO:0003824//catalytic activity;GO:0004683//calmodulin-dependent protein kinase activity;GO:0004674//protein serine/threonine kinase activity;GO:0004672//protein kinase activity;GO:0016740//transferase activity;GO:0016301//kinase activity;GO:0016772//transferase activity, transferring phosphorus-containing groups	-
entrzID_100191701	0.82	1.42	1.07	1.42	1.4	1.16	0.87	0.8	0.95	46	77	64	93	104	65	56	45	55	LOC100191701	pectinesterase precursor	Metabolism	Global and Overview;Carbohydrate metabolism	ko01100//Metabolic pathways;ko00500//Starch and sucrose metabolism;ko00040//Pentose and glucuronate interconversions	K01051	GO:0071944//cell periphery;GO:0044464//cell part;GO:0030312//external encapsulating structure;GO:0005623//cell	GO:0003824//catalytic activity;GO:0016787//hydrolase activity;GO:0052689//carboxylic ester hydrolase activity;GO:0016788//hydrolase activity, acting on ester bonds	GO:0071840//cellular component organization or biogenesis;GO:0009987//cellular process;GO:0045229//external encapsulating structure organization;GO:0016043//cellular component organization;GO:0043170//macromolecule metabolic process;GO:1901575//organic substance catabolic process;GO:0008152//metabolic process;GO:0065007//biological regulation;GO:0009056//catabolic process;GO:0071555//cell wall or…
entrzID_100191702	38.13	44.69	39.49	19.15	16.61	17.49	36.91	37.77	41.99	1146	1303	1276	674	666	527	1285	1149	1307	pco120447	uncharacterized protein LOC100191702	-	-	-	-	GO:0016020//membrane;GO:0044422//organelle part;GO:0044425//membrane part;GO:0031090//organelle membrane;GO:0031224//intrinsic component of membrane;GO:0043227//membrane-bounded organelle;GO:0043226//organelle	-	-
entrzID_100191704	0.67	1.43	1.62	12.45	12.35	6.96	1.91	4.36	2.43	13	27	34	284	321	136	43	86	49	LOC100191704	uncharacterized protein LOC100191704	Metabolism	Energy metabolism	ko00195//Photosynthesis	K02639	-	GO:0043169//cation binding;GO:0051536//iron-sulfur cluster binding;GO:0051540//metal cluster binding;GO:0005488//binding;GO:0043167//ion binding	GO:0006091//generation of precursor metabolites and energy;GO:0009987//cellular process;GO:0044237//cellular metabolic process;GO:0008152//metabolic process
entrzID_100191705	21.8	26.06	25.19	48.05	48.51	47.07	36.68	37.13	37.25	631	732	784	1629	1873	1366	1230	1088	1117	pco066310(181)	uncharacterized protein LOC100191705	-	-	-	-	-	-	-
entrzID_100191706	29.28	23.61	27.19	24.61	28.16	25.01	23.07	24.83	18.68	1341	1049	1339	1320	1720	1148	1224	1151	886	LOC100191706	uncharacterized protein LOC100191706	-	-	-	-	-	-	-
entrzID_100191708	39.63	97.77	87.57	75.63	61.32	63.09	101.92	155.85	112.03	782	1872	1858	1748	1614	1248	2330	3113	2290	pco107293	uncharacterized protein LOC100191708 precursor	-	-	-	-	-	-	-
entrzID_100191709	0.2	0.16	0.15	0.13	0.16	0.14	0.13	0.21	0.28	10	8	8	8	11	7	8	11	15	LOC100191709	uncharacterized protein LOC100191709	-	-	-	-	-	-	GO:1902578//single-organism localization;GO:0015833//peptide transport;GO:0071702//organic substance transport;GO:0051179//localization;GO:0006810//transport;GO:0051234//establishment of localization;GO:0044699//single-organism process;GO:0071705//nitrogen compound transport;GO:0042886//amide transport;GO:0044765//single-organism transport
entrzID_100191710	37.22	31.5	31.43	28.08	29.65	31.19	23.88	22.98	21.11	1629	1338	1479	1442	1733	1372	1211	1018	957	LOC100191710	uncharacterized protein LOC100191710	-	-	-	-	-	-	-
entrzID_100191711	1.4	2.22	2.03	5.57	5.13	5.79	8.05	7.79	9.21	39	60	61	182	191	162	260	220	266	LOC100191711	uncharacterized LOC100191711	-	-	-	-	-	GO:0003824//catalytic activity;GO:0051002//ligase activity, forming nitrogen-metal bonds;GO:0016740//transferase activity;GO:0016874//ligase activity;GO:0016741//transferase activity, transferring one-carbon groups;GO:0051003//ligase activity, forming nitrogen-metal bonds, forming coordination complexes	GO:0008202//steroid metabolic process;GO:0044711//single-organism biosynthetic process;GO:0044710//single-organism metabolic process;GO:0006694//steroid biosynthetic process;GO:0009058//biosynthetic process;GO:0006629//lipid metabolic process;GO:1901362//organic cyclic compound biosynthetic process;GO:0044699//single-organism process;GO:0044238//primary metabolic process;GO:1901576//organic subst…
entrzID_100191712	11.37	11.83	11.69	15.81	14.67	15.91	14.23	12.44	14.25	537.83	544	595.56	880.46	929.1	756.7	781.74	596	698.74	TIDP3349	lysophospholipid acyltransferase LPEAT2	Metabolism	Global and Overview;Lipid metabolism	ko01100//Metabolic pathways;ko00564//Glycerophospholipid metabolism;ko00565//Ether lipid metabolism	K13510	-	GO:0016740//transferase activity;GO:0003824//catalytic activity	-
entrzID_100191713	5.07	5.77	6.1	16.01	13.49	10.04	5.86	8.92	10.45	133	147	172	492	472	264	178	237	284	LOC100191713	uncharacterized protein LOC100191713	-	-	-	-	GO:0005737//cytoplasm;GO:0044422//organelle part;GO:0005622//intracellular;GO:0043226//organelle;GO:0005618//cell wall;GO:0030312//external encapsulating structure;GO:0009532//plastid stroma;GO:0005623//cell;GO:0044444//cytoplasmic part;GO:0044464//cell part;GO:0043227//membrane-bounded organelle;GO:0044446//intracellular organelle part;GO:0043229//intracellular organelle;GO:0071944//cell periphe…	-	-
entrzID_100191714	12.81	12.3	10.45	7.04	6.35	7.52	7.44	9.59	10.02	569	530	499	366	376	335	383	431	461	LOC100191714	uncharacterized LOC100191714	-	-	-	-	-	-	-
entrzID_100191715	80.05	64.94	54.71	90.3	84.39	69	34.12	42.23	36.48	2441.85	1922.03	1794.35	3225.96	3433.54	2109.91	1205.88	1303.98	1152.75	LOC100191715	chlorophyll a-b binding protein	Metabolism	Energy metabolism	ko00196//Photosynthesis - antenna proteins	K08908	-	-	-
entrzID_100191716	9.77	9.34	9.37	7.04	7.05	6.5	5.24	6.48	5.67	481	446	496	406	463	321	299	323	289	NAC95	putative NAC domain transcription factor superfamily protein	-	-	-	-	GO:0043229//intracellular organelle;GO:0005623//cell;GO:0043226//organelle;GO:0005622//intracellular;GO:0043227//membrane-bounded organelle;GO:0043231//intracellular membrane-bounded organelle;GO:0044464//cell part;GO:0044424//intracellular part	-	GO:0044260//cellular macromolecule metabolic process;GO:0034645//cellular macromolecule biosynthetic process;GO:0009987//cellular process;GO:0019222//regulation of metabolic process;GO:1901576//organic substance biosynthetic process;GO:0065007//biological regulation;GO:0009059//macromolecule biosynthetic process;GO:0071704//organic substance metabolic process;GO:0050789//regulation of biological …
entrzID_100191717	1.47	1.82	1.16	0.84	1.1	0.68	0.66	1.44	1.88	42	50	35	29	43	19	22	42	57	LOC100191717	uncharacterized protein LOC100191717	-	-	-	-	-	-	-
entrzID_100191718	7.69	7.89	8.86	12.97	14.65	12.27	8.2	10.69	9.3	450	448	558	889	1144	720	556	633	564	cl15460_1(297)	uncharacterized protein LOC100191718	-	-	-	-	-	-	-
entrzID_100191719	31.6	31.19	25.22	10.3	10.37	10.29	11.81	9.89	10.44	1614	1546	1385	616	707	527	698	511	552	LOC100191719	putative RING/U-box superfamily protein	Genetic Information Processing	Folding, sorting and degradation	ko04141//Protein processing in endoplasmic reticulum	K10666	-	GO:0005488//binding;GO:0043169//cation binding;GO:0043167//ion binding	-
entrzID_100191720	15.79	14.1	16.69	4.18	4.37	3.37	7.88	7.05	9.28	593	514	674	184	219	127	343	268	361	LOC100191720	uncharacterized protein LOC100191720	-	-	-	-	-	GO:0016741//transferase activity, transferring one-carbon groups;GO:0008168//methyltransferase activity;GO:0016740//transferase activity;GO:0003824//catalytic activity	GO:0008152//metabolic process
entrzID_100191721	14.81	16.3	15.02	12.95	11.59	10.73	13.43	12.08	13.5	573	612	625	587	598	416	602	473	541	LOC100191721	uncharacterized protein LOC100191721	-	-	-	-	-	GO:0016740//transferase activity;GO:0003824//catalytic activity;GO:0001882//nucleoside binding;GO:0016773//phosphotransferase activity, alcohol group as acceptor;GO:0016301//kinase activity;GO:0097367//carbohydrate derivative binding;GO:0032550//purine ribonucleoside binding;GO:0005488//binding;GO:0097159//organic cyclic compound binding;GO:0032549//ribonucleoside binding;GO:0036094//small molecu…	GO:0006464//cellular protein modification process;GO:0044237//cellular metabolic process;GO:0043412//macromolecule modification;GO:0044260//cellular macromolecule metabolic process;GO:0036211//protein modification process;GO:0043170//macromolecule metabolic process;GO:0071704//organic substance metabolic process;GO:0008152//metabolic process;GO:0044238//primary metabolic process;GO:0044267//cellu…
entrzID_100191722	7.43	8.57	8.31	9.7	10.31	10.34	7.83	8.92	8.17	344	385	414	526	637	480	420	418	392	LOC100191722	uncharacterized protein LOC100191722	-	-	-	-	-	-	-
entrzID_100191723	9.67	11.15	11.55	8.95	8.74	8.29	8.72	11.23	10.05	583	652	748.93	632	703	501	608.92	684.94	627.84	LOC100191723	uncharacterized protein LOC100191723	-	-	-	-	-	GO:0005488//binding;GO:0043169//cation binding;GO:0043167//ion binding;GO:0046914//transition metal ion binding;GO:0046872//metal ion binding	-
entrzID_100191724	42.74	47.59	61.13	91.29	100.75	101.49	55.45	60.17	50.56	1535.36	1658.85	2361.36	3841.08	4827.98	3655.21	2307.81	2188.22	1881.78	LOC100191724	uncharacterized protein LOC100191724	Genetic Information Processing	Replication and repair	ko03410//Base excision repair	K01246	-	-	-
entrzID_100191725	0.56	0.68	0.71	0.9	1.37	0.89	0.8	0.79	0.83	17	20	23	32	55	27	28	24	26	LOC100191725	uncharacterized protein LOC100191725	-	-	-	-	-	-	-
entrzID_100191726	6.63	9.57	11.17	19.53	23.14	24.74	16.03	20.81	18.66	307	430	556	1059	1429	1148	860	975	895	pco142867	uncharacterized protein LOC100191726	-	-	-	-	-	GO:0016773//phosphotransferase activity, alcohol group as acceptor;GO:0097159//organic cyclic compound binding;GO:0036094//small molecule binding;GO:0016740//transferase activity;GO:0001883//purine nucleoside binding;GO:0005488//binding;GO:0016772//transferase activity, transferring phosphorus-containing groups;GO:1901363//heterocyclic compound binding;GO:0032550//purine ribonucleoside binding;GO…	GO:0036211//protein modification process;GO:0044238//primary metabolic process;GO:0008152//metabolic process;GO:0006464//cellular protein modification process;GO:0071704//organic substance metabolic process;GO:0044237//cellular metabolic process;GO:0019538//protein metabolic process;GO:0009987//cellular process;GO:0043412//macromolecule modification;GO:0044260//cellular macromolecule metabolic pr…
entrzID_100191727	0	0	0	0.03	0.05	0.02	0.09	0	0.04	0	0	0	2	4	1	6	0	2	LOC100191727	putative DEAD-box ATP-dependent RNA helicase family protein	-	-	-	-	-	GO:0097367//carbohydrate derivative binding;GO:0016787//hydrolase activity;GO:0005488//binding;GO:0032550//purine ribonucleoside binding;GO:0032549//ribonucleoside binding;GO:0097159//organic cyclic compound binding;GO:0001882//nucleoside binding;GO:0016462//pyrophosphatase activity;GO:0036094//small molecule binding;GO:0001883//purine nucleoside binding;GO:0016818//hydrolase activity, acting on …	-
entrzID_100191728	52.45	60.7	61.74	66.69	69.48	71.16	56.97	68.7	63.3	3010	3380	3810	4483	5319	4094	3788.09	3991	3763	D8	DELLA protein DWARF8	Environmental Information Processing	Signal transduction	ko04075//Plant hormone signal transduction	K14494	GO:0005623//cell;GO:0043226//organelle;GO:0043227//membrane-bounded organelle;GO:0043229//intracellular organelle;GO:0043231//intracellular membrane-bounded organelle;GO:0044464//cell part;GO:0005622//intracellular;GO:0044424//intracellular part	-	GO:0009725//response to hormone;GO:0009739//response to gibberellin;GO:0044763//single-organism cellular process;GO:0010476//gibberellin mediated signaling pathway;GO:0009719//response to endogenous stimulus;GO:0044237//cellular metabolic process;GO:0044700//single organism signaling;GO:0071310//cellular response to organic substance;GO:0071229//cellular response to acid chemical;GO:0044699//sing…
entrzID_100191729	0.27	0.66	0.78	0.39	0.3	0.58	0.8	1.13	0.73	21	48	62	33	29	43	68	85	55	LOC100191729	cadmium/zinc-transporting ATPase HMA2	-	-	-	-	GO:0016020//membrane;GO:0031224//intrinsic component of membrane;GO:0044425//membrane part	GO:0043169//cation binding;GO:0005488//binding;GO:0043167//ion binding;GO:0005215//transporter activity;GO:0015075//ion transmembrane transporter activity;GO:0022892//substrate-specific transporter activity;GO:0008324//cation transmembrane transporter activity;GO:0022891//substrate-specific transmembrane transporter activity;GO:0022857//transmembrane transporter activity	GO:1902578//single-organism localization;GO:0006810//transport;GO:0006812//cation transport;GO:0044765//single-organism transport;GO:0051234//establishment of localization;GO:0006811//ion transport;GO:0044699//single-organism process;GO:0051179//localization
entrzID_100191730	20.14	19.27	14.44	8.63	8.46	7.13	2.82	4.88	4.77	1048	973	808	526	587	372	170	257	257	LOC100191730	uncharacterized protein LOC100191730 precursor	-	-	-	-	-	GO:0003824//catalytic activity	GO:0006950//response to stress;GO:0071704//organic substance metabolic process;GO:0009694//jasmonic acid metabolic process;GO:0043436//oxoacid metabolic process;GO:0009987//cellular process;GO:0001101//response to acid chemical;GO:0043207//response to external biotic stimulus;GO:0051704//multi-organism process;GO:0032787//monocarboxylic acid metabolic process;GO:0009607//response to biotic stimul…
entrzID_100191731	6	5.71	5.86	4.9	4.71	5.76	4.87	5.15	4.2	350	323	368	335	369	339	329	305	254	LOC100191731	MYBGA transcription factor	-	-	-	-	GO:0005623//cell;GO:0043231//intracellular membrane-bounded organelle;GO:0043229//intracellular organelle;GO:0043226//organelle;GO:0043227//membrane-bounded organelle;GO:0044464//cell part;GO:0044424//intracellular part;GO:0005622//intracellular	GO:1901363//heterocyclic compound binding;GO:0005488//binding;GO:0003676//nucleic acid binding;GO:0097159//organic cyclic compound binding	GO:0044707//single-multicellular organism process;GO:0009059//macromolecule biosynthetic process;GO:0003006//developmental process involved in reproduction;GO:0009987//cellular process;GO:0008152//metabolic process;GO:0044237//cellular metabolic process;GO:0071704//organic substance metabolic process;GO:0061458//reproductive system development;GO:0009058//biosynthetic process;GO:0009791//post-emb…
entrzID_100191733	4.29	10.41	13.01	67.33	75.85	59.07	60.7	60.85	66.28	85	200	277	1562	2004	1173	1393	1220	1360	LOC100191733	zinc finger protein hangover	-	-	-	-	-	-	-
entrzID_100191734	4.98	6.76	6.08	8.18	7.62	7.38	6.07	5.71	6.35	335	437	441	649	667	484	481	406	441	LOC100191734	uncharacterized protein LOC100191734	-	-	-	-	-	GO:0001883//purine nucleoside binding;GO:0032549//ribonucleoside binding;GO:0016301//kinase activity;GO:0001882//nucleoside binding;GO:0097159//organic cyclic compound binding;GO:1901363//heterocyclic compound binding;GO:0016773//phosphotransferase activity, alcohol group as acceptor;GO:0036094//small molecule binding;GO:0032550//purine ribonucleoside binding;GO:0005488//binding;GO:0016740//trans…	GO:0044237//cellular metabolic process;GO:0006464//cellular protein modification process;GO:0043170//macromolecule metabolic process;GO:0044260//cellular macromolecule metabolic process;GO:0009987//cellular process;GO:0036211//protein modification process;GO:0071704//organic substance metabolic process;GO:0019538//protein metabolic process;GO:0044238//primary metabolic process;GO:0043412//macromo…
entrzID_100191735	9.24	9.34	10.27	12.46	13.63	12.88	10.34	10.78	11.39	563	553	673	892	1110	786	732	665	720	LOC100191735	zinc finger BED domain-containing protein DAYSLEEPER	-	-	-	-	-	-	-
entrzID_100191736	3.89	3.65	2.74	2.31	2.63	2.96	2.41	3.08	3.05	181	165	137	126	163	138	130	145	147	LOC100191736	uncharacterized protein LOC100191736	-	-	-	-	GO:0044422//organelle part;GO:0031975//envelope;GO:0031967//organelle envelope;GO:0044425//membrane part;GO:0044444//cytoplasmic part;GO:0009526//plastid envelope;GO:0043229//intracellular organelle;GO:0044464//cell part;GO:0043226//organelle;GO:0044435//plastid part;GO:0005623//cell;GO:0042170//plastid membrane;GO:0043227//membrane-bounded organelle;GO:0044424//intracellular part;GO:0031090//org…	-	GO:0071704//organic substance metabolic process;GO:0044238//primary metabolic process;GO:0043170//macromolecule metabolic process;GO:0019538//protein metabolic process;GO:0008152//metabolic process
entrzID_100191737	22.08	20.2	23.13	20.55	20.57	17.15	21.89	20.58	19.91	1185	1052	1335	1292	1473	923	1361	1118	1107	pco136762b	uncharacterized protein LOC100191737	-	-	-	-	GO:0043231//intracellular membrane-bounded organelle;GO:0044424//intracellular part;GO:0044464//cell part;GO:0005623//cell;GO:0043226//organelle;GO:0005622//intracellular;GO:0043229//intracellular organelle;GO:0043227//membrane-bounded organelle	GO:1901363//heterocyclic compound binding;GO:0097159//organic cyclic compound binding;GO:0005488//binding;GO:0003676//nucleic acid binding	-
entrzID_100191738	0.83	0.92	0.76	18.43	13.64	10.7	1.24	2.75	2.88	38	40.96	37.37	991.9	835.89	493	66	128	137	LOC100191738	g14A	Metabolism	Lipid metabolism;Global and Overview	ko01110//Biosynthesis of secondary metabolites;ko00062//Fatty acid elongation	K15397	-	GO:0016740//transferase activity;GO:0003824//catalytic activity;GO:0016746//transferase activity, transferring acyl groups	GO:0019752//carboxylic acid metabolic process;GO:0044763//single-organism cellular process;GO:0009987//cellular process;GO:0006082//organic acid metabolic process;GO:0044237//cellular metabolic process;GO:0043436//oxoacid metabolic process;GO:0006631//fatty acid metabolic process;GO:0008152//metabolic process;GO:0044710//single-organism metabolic process;GO:0006629//lipid metabolic process;GO:004…
entrzID_100191739	69.42	61.17	54.3	33.44	27.68	27.33	67.71	59.89	76.67	1145	979	963	646	609	452	1293.94	1000	1310	IDP774	uncharacterized protein LOC100191739	-	-	-	-	-	-	-
entrzID_100191740	3.03	5.28	4.01	23.73	19.56	21.58	24.38	18.42	17.97	146	247	208	1350	1266	1054	1364	901	899	LOC100191740	uncharacterized protein LOC100191740	Metabolism	Global and Overview;Lipid metabolism	ko01100//Metabolic pathways;ko01110//Biosynthesis of secondary metabolites;ko00564//Glycerophospholipid metabolism;ko00561//Glycerolipid metabolism	K13508	-	GO:0016740//transferase activity;GO:0003824//catalytic activity	-
entrzID_100191741	7.45	15.83	15.65	23.72	19.96	20.89	25.14	42.33	33.49	284	583.84	641	1042	1003.99	789.86	1109	1631	1318	TIDP3447	uncharacterized protein LOC100191741	-	-	-	-	-	-	-
entrzID_100191742	9.06	10.74	11.6	17.57	18.18	16.42	16.16	15.34	15.72	641	737	882	1455	1715	1164	1324	1098	1152	IDP707	uncharacterized protein LOC100191742	-	-	-	-	-	-	-
entrzID_100191743	0.97	1.81	1.04	0.31	0.29	0.17	1.08	1.13	0.73	35	63	40	13	14	6	45	41	27	IDP1426	uncharacterized protein LOC100191743	-	-	-	-	GO:0043226//organelle;GO:0031984//organelle subcompartment;GO:0005622//intracellular;GO:0005623//cell;GO:0009579//thylakoid;GO:0044464//cell part;GO:0031976//plastid thylakoid;GO:0044444//cytoplasmic part;GO:0043231//intracellular membrane-bounded organelle;GO:0044436//thylakoid part;GO:0031978//plastid thylakoid lumen;GO:0031977//thylakoid lumen;GO:0043227//membrane-bounded organelle;GO:0044422/…	-	GO:0043436//oxoacid metabolic process;GO:0044699//single-organism process;GO:0016144//S-glycoside biosynthetic process;GO:0007275//multicellular organism development;GO:0019748//secondary metabolic process;GO:0008152//metabolic process;GO:0032502//developmental process;GO:0044281//small molecule metabolic process;GO:1901137//carbohydrate derivative biosynthetic process;GO:0016143//S-glycoside met…
entrzID_100191745	0.35	0.36	0.47	0.41	0.36	0.32	0.96	0.98	0.76	15	15	22	21	21	14	48	43	34	LOC100191745	uncharacterized protein LOC100191745	-	-	-	-	-	-	-
entrzID_100191746	6.98	10.78	11	21.13	22.54	23.68	14.47	14.98	12.65	588	821	938	2062	2585	1962	1396	1215	1159	LOC100191746	putative leucine-rich repeat protein kinase family protein	-	-	-	-	-	-	-
entrzID_100191747	39.59	36.86	38.88	19.84	19.79	21.23	34.65	30.13	30.59	1914	1731	2024	1123	1276	1027	1943	1477	1534	pco104710(576)	uncharacterized protein LOC100191747	-	-	-	-	GO:0005819//spindle;GO:0044430//cytoskeletal part;GO:0032991//macromolecular complex;GO:0043226//organelle;GO:0043234//protein complex;GO:0015630//microtubule cytoskeleton;GO:0044424//intracellular part;GO:0044446//intracellular organelle part;GO:0043229//intracellular organelle;GO:0043232//intracellular non-membrane-bounded organelle;GO:0044422//organelle part;GO:0005622//intracellular;GO:000585…	GO:0032403//protein complex binding;GO:0005515//protein binding;GO:0008092//cytoskeletal protein binding;GO:0008017//microtubule binding;GO:0005488//binding;GO:0015631//tubulin binding;GO:0044877//macromolecular complex binding	GO:0007049//cell cycle;GO:0022402//cell cycle process;GO:0070271//protein complex biogenesis;GO:0044085//cellular component biogenesis;GO:0000910//cytokinesis;GO:0022607//cellular component assembly;GO:0006461//protein complex assembly;GO:0016043//cellular component organization;GO:0043933//macromolecular complex subunit organization;GO:0032506//cytokinetic process;GO:0000278//mitotic cell cycle;…
entrzID_100191748	9.96	14.28	15.05	16.84	13.85	18.37	27.48	34.12	43.51	365	508	593	723	677	675	1167	1266	1652	LOC100191748	uncharacterized protein LOC100191748 precursor	-	-	-	-	-	GO:0003824//catalytic activity;GO:0016787//hydrolase activity	-
entrzID_100191749	0	0	0	0.05	0.03	0.19	0	0.06	0.04	0	0	0	3	2	9	0	3	2	ms26	male sterile26	-	-	-	-	-	-	-
entrzID_100191750	27.38	22.04	20.98	5.25	3.61	3.33	3.82	3.51	4.98	1487	1128	1201	320	242	185	232	185	275	LOC100191750	transferase	-	-	-	-	-	GO:0016746//transferase activity, transferring acyl groups;GO:0003824//catalytic activity;GO:0016740//transferase activity	-
entrzID_100191751	48.2	40.71	43.47	56.07	58.98	54.97	32.46	31.64	28.88	2507	2038	2461.95	3313	4053.67	2884.87	1930	1701	1557.96	LOC100191751	uncharacterized protein LOC100191751	Organismal Systems	Environmental adaptation	ko04626//Plant-pathogen interaction	K05391	GO:0016020//membrane;GO:0043227//membrane-bounded organelle;GO:0043231//intracellular membrane-bounded organelle;GO:0044424//intracellular part;GO:0005622//intracellular;GO:0043226//organelle;GO:0031224//intrinsic component of membrane;GO:0044464//cell part;GO:0044425//membrane part;GO:0043229//intracellular organelle;GO:0005623//cell	GO:0060089//molecular transducer activity;GO:0022834//ligand-gated channel activity;GO:0005267//potassium channel activity;GO:0022832//voltage-gated channel activity;GO:0022838//substrate-specific channel activity;GO:0015079//potassium ion transmembrane transporter activity;GO:0005249//voltage-gated potassium channel activity;GO:0005244//voltage-gated ion channel activity;GO:0022891//substrate-sp…	GO:0072511//divalent inorganic cation transport;GO:0006810//transport;GO:0044765//single-organism transport;GO:0065007//biological regulation;GO:0009987//cellular process;GO:0051234//establishment of localization;GO:0051716//cellular response to stimulus;GO:0055085//transmembrane transport;GO:0044699//single-organism process;GO:0023052//signaling;GO:0006812//cation transport;GO:0006811//ion trans…
entrzID_100191752	1.25	2.29	2.76	7.34	7.91	6.42	5.29	6.18	6.15	60	107	143	414	508	310	295	301	307	LOC100191752	uncharacterized protein LOC100191752	Genetic Information Processing;Metabolism	Nucleotide metabolism;Global and Overview;Replication and repair	ko01100//Metabolic pathways;ko00230//Purine metabolism;ko00240//Pyrimidine metabolism;ko03030//DNA replication	K02685	-	GO:0003824//catalytic activity;GO:0016740//transferase activity;GO:0016772//transferase activity, transferring phosphorus-containing groups	GO:0006259//DNA metabolic process;GO:0090304//nucleic acid metabolic process;GO:1901360//organic cyclic compound metabolic process;GO:0044260//cellular macromolecule metabolic process;GO:0044237//cellular metabolic process;GO:0009987//cellular process;GO:0034641//cellular nitrogen compound metabolic process;GO:0071704//organic substance metabolic process;GO:0006725//cellular aromatic compound met…
entrzID_100191753	4.33	4.4	3.57	3.11	2.89	3.98	2.45	2.95	2.94	203	200	180	171	181	187	133	140	143	LOC100191753	putative O-glycosyl hydrolase family 17 protein precursor	-	-	-	-	GO:0005623//cell;GO:0043226//organelle;GO:0044464//cell part;GO:0044424//intracellular part;GO:0043231//intracellular membrane-bounded organelle;GO:0043227//membrane-bounded organelle;GO:0005622//intracellular;GO:0043229//intracellular organelle	GO:0003824//catalytic activity;GO:0016787//hydrolase activity	GO:0008152//metabolic process;GO:0044238//primary metabolic process
entrzID_100191754	68.85	61.87	59.24	55.3	50.72	50.38	29.26	28.97	30.75	2890	2520	2674	2719	2840	2120	1423	1231	1337	pco098993(576)	uncharacterized protein LOC100191754	Metabolism	Metabolism of cofactors and vitamins;Amino acid metabolism;Global and Overview	ko01100//Metabolic pathways;ko01110//Biosynthesis of secondary metabolites;ko01130//Biosynthesis of antibiotics;ko01230//Biosynthesis of amino acids;ko00270//Cysteine and methionine metabolism;ko01210//2-Oxocarboxylic acid metabolism;ko00280//Valine, leucine and isoleucine degradation;ko00770//Pantothenate and CoA biosynthesis;ko00290//Valine, leucine and isoleucine biosynthesis	K00826	-	GO:0008483//transaminase activity;GO:0003824//catalytic activity;GO:0016769//transferase activity, transferring nitrogenous groups;GO:0016740//transferase activity;GO:0004084//branched-chain-amino-acid transaminase activity	GO:0006807//nitrogen compound metabolic process;GO:0006082//organic acid metabolic process;GO:0009987//cellular process;GO:0044710//single-organism metabolic process;GO:0044763//single-organism cellular process;GO:0008152//metabolic process;GO:0071704//organic substance metabolic process;GO:0044237//cellular metabolic process;GO:0044699//single-organism process;GO:1901564//organonitrogen compound…
entrzID_100191755	13.62	29.1	35.19	46.76	40.84	42.5	52.13	76.86	64.26	644	1335	1789	2589	2575	2014	2855	3678	3147	pco062034(27)	uncharacterized protein LOC100191755	-	-	-	-	-	GO:0032550//purine ribonucleoside binding;GO:0097159//organic cyclic compound binding;GO:0016773//phosphotransferase activity, alcohol group as acceptor;GO:0032549//ribonucleoside binding;GO:0016740//transferase activity;GO:0016301//kinase activity;GO:0036094//small molecule binding;GO:0001882//nucleoside binding;GO:0003824//catalytic activity;GO:0016772//transferase activity, transferring phosph…	GO:0044260//cellular macromolecule metabolic process;GO:0006796//phosphate-containing compound metabolic process;GO:0071704//organic substance metabolic process;GO:0006793//phosphorus metabolic process;GO:0044237//cellular metabolic process;GO:0044267//cellular protein metabolic process;GO:0043170//macromolecule metabolic process;GO:0036211//protein modification process;GO:0019538//protein metabo…
entrzID_100191756	4.88	5.79	5.52	5.32	5.31	5.28	7.33	7.07	6.85	260	299	316	332	377	282	452	381	378	LOC100191756	putative Solute carrier family 35 member C2	-	-	-	-	GO:0016020//membrane;GO:0031224//intrinsic component of membrane;GO:0044425//membrane part	-	-
entrzID_100191757	24.59	29.23	29.83	29.98	27.6	23.56	27.97	26.82	27.08	954	1100	1244	1362	1428	916	1257	1053	1088	pco115502(336)	uncharacterized protein LOC100191757	Metabolism	Metabolism of other amino acids;Global and Overview	ko01100//Metabolic pathways;ko00450//Selenocompound metabolism	K11717	-	-	-
entrzID_100191759	10.84	13.43	10.27	29.84	35.82	36.85	67.32	67.54	61.16	589	708	600	1899	2596	2007	4237	3714	3442	AY107847	uncharacterized protein LOC100191759 precursor	-	-	-	-	-	GO:0005488//binding;GO:0043169//cation binding;GO:0043167//ion binding;GO:0003824//catalytic activity	GO:0009987//cellular process;GO:0006796//phosphate-containing compound metabolic process;GO:0008152//metabolic process;GO:0006793//phosphorus metabolic process;GO:0044237//cellular metabolic process
entrzID_100191761	17.45	26.23	28.45	117.16	124.99	95.15	30.9	32.8	28.85	1142	1665	2002.67	8976	10937	6242.59	2353	2182	1955	pco121445b	DEAD-box ATP-dependent RNA helicase 3B, chloroplastic	-	-	-	-	GO:0043227//membrane-bounded organelle;GO:0005622//intracellular;GO:0005623//cell;GO:0043226//organelle;GO:0044464//cell part;GO:0043229//intracellular organelle;GO:0043231//intracellular membrane-bounded organelle;GO:0044424//intracellular part	GO:1901363//heterocyclic compound binding;GO:0032549//ribonucleoside binding;GO:0046872//metal ion binding;GO:0005488//binding;GO:0016462//pyrophosphatase activity;GO:0017111//nucleoside-triphosphatase activity;GO:0003824//catalytic activity;GO:0016818//hydrolase activity, acting on acid anhydrides, in phosphorus-containing anhydrides;GO:0097159//organic cyclic compound binding;GO:0016817//hydrol…	-
[truncated: 33,824 more rows]

## Sheet: Supplementary Table S5
Supplementary Table S5. Transcription factor (TF) genes identified in the Zhongdi175 transcriptome.
[truncated: 2,249 more rows]

## Sheet: Supplementary Table S6
Supplementary Table S6. Expression quantification of all genes (FPKM ≥ 1 from at least one treatment) of Zhongdi175 after screening.
[truncated: 25,334 more rows]

[truncated: 12 more sheets: Supplementary Table S7, Supplementary Table S8, Supplementary Table S9, Supplementary Table S10, Supplementary Table S11, Supplementary Table S12, Supplementary Table S13, Supplementary Table S14, Supplementary Table S15, Supplementary Table S16, Supplementary Table S17, Supplementary Table S18]
